# Supplementary material for: Precision Automation of Cell Type Classification and Sub-Cellular Fluorescence Quantification from Laser Scanning Confocal Images
Source: Front Plant Sci. 2016 Feb 9;7:119. doi: 10.3389/fpls.2016.00119 (PMC4746258; doi:10.3389/fpls.2016.00119)
Supplement: Supplementary file 3 [file DataSheet1.ZIP]

Archive with 346 entries (307 files):
- 20151214_MatlabFiles/
- 20151214_MatlabFiles/.DS_Store
- __MACOSX/
- __MACOSX/20151214_MatlabFiles/
- __MACOSX/20151214_MatlabFiles/._.DS_Store
- 20151214_MatlabFiles/scripts/
- 20151214_MatlabFiles/scripts/.DS_Store
- __MACOSX/20151214_MatlabFiles/scripts/
- __MACOSX/20151214_MatlabFiles/scripts/._.DS_Store
- 20151214_MatlabFiles/scripts/.tif
- __MACOSX/20151214_MatlabFiles/scripts/._.tif
- 20151214_MatlabFiles/scripts/01_Experimental_Design/
- 20151214_MatlabFiles/scripts/01_Experimental_Design/channel_selection_GUI.m
- __MACOSX/20151214_MatlabFiles/scripts/01_Experimental_Design/
- __MACOSX/20151214_MatlabFiles/scripts/01_Experimental_Design/._channel_selection_GUI.m
- 20151214_MatlabFiles/scripts/01_Experimental_Design/experiment_setup.m
- __MACOSX/20151214_MatlabFiles/scripts/01_Experimental_Design/._experiment_setup.m
- __MACOSX/20151214_MatlabFiles/scripts/._01_Experimental_Design
- 20151214_MatlabFiles/scripts/02_QAfiltering/
- 20151214_MatlabFiles/scripts/02_QAfiltering/QA_filtering.m
- __MACOSX/20151214_MatlabFiles/scripts/02_QAfiltering/
- __MACOSX/20151214_MatlabFiles/scripts/02_QAfiltering/._QA_filtering.m
- 20151214_MatlabFiles/scripts/02_QAfiltering/QA_filtering20140829.m
- __MACOSX/20151214_MatlabFiles/scripts/02_QAfiltering/._QA_filtering20140829.m
- __MACOSX/20151214_MatlabFiles/scripts/._02_QAfiltering
- 20151214_MatlabFiles/scripts/03_supplementary/
- 20151214_MatlabFiles/scripts/03_supplementary/.DS_Store
- __MACOSX/20151214_MatlabFiles/scripts/03_supplementary/
- __MACOSX/20151214_MatlabFiles/scripts/03_supplementary/._.DS_Store
- 20151214_MatlabFiles/scripts/03_supplementary/addjvapath.m
- __MACOSX/20151214_MatlabFiles/scripts/03_supplementary/._addjvapath.m
- 20151214_MatlabFiles/scripts/03_supplementary/addjvapath.m~
- __MACOSX/20151214_MatlabFiles/scripts/03_supplementary/._addjvapath.m~
- 20151214_MatlabFiles/scripts/03_supplementary/barwitherr/
- 20151214_MatlabFiles/scripts/03_supplementary/barwitherr/barwitherr.m
- __MACOSX/20151214_MatlabFiles/scripts/03_supplementary/barwitherr/
- __MACOSX/20151214_MatlabFiles/scripts/03_supplementary/barwitherr/._barwitherr.m
- 20151214_MatlabFiles/scripts/03_supplementary/barwitherr/license.txt
- __MACOSX/20151214_MatlabFiles/scripts/03_supplementary/barwitherr/._license.txt
- __MACOSX/20151214_MatlabFiles/scripts/03_supplementary/._barwitherr
- 20151214_MatlabFiles/scripts/03_supplementary/libPLS_1.95/
- 20151214_MatlabFiles/scripts/03_supplementary/libPLS_1.95/.DS_Store
- __MACOSX/20151214_MatlabFiles/scripts/03_supplementary/libPLS_1.95/
- __MACOSX/20151214_MatlabFiles/scripts/03_supplementary/libPLS_1.95/._.DS_Store
- 20151214_MatlabFiles/scripts/03_supplementary/libPLS_1.95/axisrange.m
- __MACOSX/20151214_MatlabFiles/scripts/03_supplementary/libPLS_1.95/._axisrange.m
- 20151214_MatlabFiles/scripts/03_supplementary/libPLS_1.95/carspls.m
- __MACOSX/20151214_MatlabFiles/scripts/03_supplementary/libPLS_1.95/._carspls.m
- 20151214_MatlabFiles/scripts/03_supplementary/libPLS_1.95/carspls_mccv.m
- __MACOSX/20151214_MatlabFiles/scripts/03_supplementary/libPLS_1.95/._carspls_mccv.m
- 20151214_MatlabFiles/scripts/03_supplementary/libPLS_1.95/carsplslda.m
- __MACOSX/20151214_MatlabFiles/scripts/03_supplementary/libPLS_1.95/._carsplslda.m
- 20151214_MatlabFiles/scripts/03_supplementary/libPLS_1.95/classplot2.m
- __MACOSX/20151214_MatlabFiles/scripts/03_supplementary/libPLS_1.95/._classplot2.m
- 20151214_MatlabFiles/scripts/03_supplementary/libPLS_1.95/compute_pvalue.m
- __MACOSX/20151214_MatlabFiles/scripts/03_supplementary/libPLS_1.95/._compute_pvalue.m
- 20151214_MatlabFiles/scripts/03_supplementary/libPLS_1.95/corn_m51.mat
- __MACOSX/20151214_MatlabFiles/scripts/03_supplementary/libPLS_1.95/._corn_m51.mat
- 20151214_MatlabFiles/scripts/03_supplementary/libPLS_1.95/csvd.m
- __MACOSX/20151214_MatlabFiles/scripts/03_supplementary/libPLS_1.95/._csvd.m
- 20151214_MatlabFiles/scripts/03_supplementary/libPLS_1.95/databin.m
- __MACOSX/20151214_MatlabFiles/scripts/03_supplementary/libPLS_1.95/._databin.m
- 20151214_MatlabFiles/scripts/03_supplementary/libPLS_1.95/demo_Elastic_Component_Regression_ECR.m
- __MACOSX/20151214_MatlabFiles/scripts/03_supplementary/libPLS_1.95/._demo_Elastic_Component_Regression_ECR.m
- 20151214_MatlabFiles/scripts/03_supplementary/libPLS_1.95/demo_PLS_Discriminant_Analysis.m
- __MACOSX/20151214_MatlabFiles/scripts/03_supplementary/libPLS_1.95/._demo_PLS_Discriminant_Analysis.m
- 20151214_MatlabFiles/scripts/03_supplementary/libPLS_1.95/demo_PLS_Regression.m
- __MACOSX/20151214_MatlabFiles/scripts/03_supplementary/libPLS_1.95/._demo_PLS_Regression.m
- 20151214_MatlabFiles/scripts/03_supplementary/libPLS_1.95/description_libPLS.pdf
- __MACOSX/20151214_MatlabFiles/scripts/03_supplementary/libPLS_1.95/._description_libPLS.pdf
- 20151214_MatlabFiles/scripts/03_supplementary/libPLS_1.95/DM2.mat
- __MACOSX/20151214_MatlabFiles/scripts/03_supplementary/libPLS_1.95/._DM2.mat
- 20151214_MatlabFiles/scripts/03_supplementary/libPLS_1.95/ecr.m
- __MACOSX/20151214_MatlabFiles/scripts/03_supplementary/libPLS_1.95/._ecr.m
- 20151214_MatlabFiles/scripts/03_supplementary/libPLS_1.95/ecrcv.m
- __MACOSX/20151214_MatlabFiles/scripts/03_supplementary/libPLS_1.95/._ecrcv.m
- 20151214_MatlabFiles/scripts/03_supplementary/libPLS_1.95/ecrpred.m
- __MACOSX/20151214_MatlabFiles/scripts/03_supplementary/libPLS_1.95/._ecrpred.m
- 20151214_MatlabFiles/scripts/03_supplementary/libPLS_1.95/histfitnew.m
- __MACOSX/20151214_MatlabFiles/scripts/03_supplementary/libPLS_1.95/._histfitnew.m
- 20151214_MatlabFiles/scripts/03_supplementary/libPLS_1.95/irf.m
- __MACOSX/20151214_MatlabFiles/scripts/03_supplementary/libPLS_1.95/._irf.m
- 20151214_MatlabFiles/scripts/03_supplementary/libPLS_1.95/iriv.m
- __MACOSX/20151214_MatlabFiles/scripts/03_supplementary/libPLS_1.95/._iriv.m
- 20151214_MatlabFiles/scripts/03_supplementary/libPLS_1.95/ks.m
- __MACOSX/20151214_MatlabFiles/scripts/03_supplementary/libPLS_1.95/._ks.m
- 20151214_MatlabFiles/scripts/03_supplementary/libPLS_1.95/ldapinv.m
- __MACOSX/20151214_MatlabFiles/scripts/03_supplementary/libPLS_1.95/._ldapinv.m
- 20151214_MatlabFiles/scripts/03_supplementary/libPLS_1.95/mcs.m
- __MACOSX/20151214_MatlabFiles/scripts/03_supplementary/libPLS_1.95/._mcs.m
- 20151214_MatlabFiles/scripts/03_supplementary/libPLS_1.95/mcuvepls.m
- __MACOSX/20151214_MatlabFiles/scripts/03_supplementary/libPLS_1.95/._mcuvepls.m
- 20151214_MatlabFiles/scripts/03_supplementary/libPLS_1.95/mcuveplslda.m
- __MACOSX/20151214_MatlabFiles/scripts/03_supplementary/libPLS_1.95/._mcuveplslda.m
- 20151214_MatlabFiles/scripts/03_supplementary/libPLS_1.95/modelpath.m
- __MACOSX/20151214_MatlabFiles/scripts/03_supplementary/libPLS_1.95/._modelpath.m
- 20151214_MatlabFiles/scripts/03_supplementary/libPLS_1.95/mwpls.m
- __MACOSX/20151214_MatlabFiles/scripts/03_supplementary/libPLS_1.95/._mwpls.m
- 20151214_MatlabFiles/scripts/03_supplementary/libPLS_1.95/opls.m
- __MACOSX/20151214_MatlabFiles/scripts/03_supplementary/libPLS_1.95/._opls.m
- 20151214_MatlabFiles/scripts/03_supplementary/libPLS_1.95/oscfearn.m
- __MACOSX/20151214_MatlabFiles/scripts/03_supplementary/libPLS_1.95/._oscfearn.m
- 20151214_MatlabFiles/scripts/03_supplementary/libPLS_1.95/oscwold.m
- __MACOSX/20151214_MatlabFiles/scripts/03_supplementary/libPLS_1.95/._oscwold.m
- 20151214_MatlabFiles/scripts/03_supplementary/libPLS_1.95/phadia.m
- __MACOSX/20151214_MatlabFiles/scripts/03_supplementary/libPLS_1.95/._phadia.m
- 20151214_MatlabFiles/scripts/03_supplementary/libPLS_1.95/plotcars.m
- __MACOSX/20151214_MatlabFiles/scripts/03_supplementary/libPLS_1.95/._plotcars.m
- 20151214_MatlabFiles/scripts/03_supplementary/libPLS_1.95/plotcars_plslda.m
- __MACOSX/20151214_MatlabFiles/scripts/03_supplementary/libPLS_1.95/._plotcars_plslda.m
- 20151214_MatlabFiles/scripts/03_supplementary/libPLS_1.95/plotlda.m
- __MACOSX/20151214_MatlabFiles/scripts/03_supplementary/libPLS_1.95/._plotlda.m
- 20151214_MatlabFiles/scripts/03_supplementary/libPLS_1.95/plotmcs.m
- __MACOSX/20151214_MatlabFiles/scripts/03_supplementary/libPLS_1.95/._plotmcs.m
- 20151214_MatlabFiles/scripts/03_supplementary/libPLS_1.95/plotpath.m
- __MACOSX/20151214_MatlabFiles/scripts/03_supplementary/libPLS_1.95/._plotpath.m
- 20151214_MatlabFiles/scripts/03_supplementary/libPLS_1.95/plotphadia.m
- __MACOSX/20151214_MatlabFiles/scripts/03_supplementary/libPLS_1.95/._plotphadia.m
- 20151214_MatlabFiles/scripts/03_supplementary/libPLS_1.95/plotphadiavar.m
- __MACOSX/20151214_MatlabFiles/scripts/03_supplementary/libPLS_1.95/._plotphadiavar.m
- 20151214_MatlabFiles/scripts/03_supplementary/libPLS_1.95/plotspa.m
- __MACOSX/20151214_MatlabFiles/scripts/03_supplementary/libPLS_1.95/._plotspa.m
- 20151214_MatlabFiles/scripts/03_supplementary/libPLS_1.95/pls.m
- __MACOSX/20151214_MatlabFiles/scripts/03_supplementary/libPLS_1.95/._pls.m
- 20151214_MatlabFiles/scripts/03_supplementary/libPLS_1.95/plscv.m
- __MACOSX/20151214_MatlabFiles/scripts/03_supplementary/libPLS_1.95/._plscv.m
- 20151214_MatlabFiles/scripts/03_supplementary/libPLS_1.95/plsdcv.m
- __MACOSX/20151214_MatlabFiles/scripts/03_supplementary/libPLS_1.95/._plsdcv.m
- 20151214_MatlabFiles/scripts/03_supplementary/libPLS_1.95/plslda.m
- __MACOSX/20151214_MatlabFiles/scripts/03_supplementary/libPLS_1.95/._plslda.m
- 20151214_MatlabFiles/scripts/03_supplementary/libPLS_1.95/plsldacv.m
- __MACOSX/20151214_MatlabFiles/scripts/03_supplementary/libPLS_1.95/._plsldacv.m
- 20151214_MatlabFiles/scripts/03_supplementary/libPLS_1.95/plsldamccv.m
- __MACOSX/20151214_MatlabFiles/scripts/03_supplementary/libPLS_1.95/._plsldamccv.m
- 20151214_MatlabFiles/scripts/03_supplementary/libPLS_1.95/plsldaval.m
- __MACOSX/20151214_MatlabFiles/scripts/03_supplementary/libPLS_1.95/._plsldaval.m
- 20151214_MatlabFiles/scripts/03_supplementary/libPLS_1.95/plsmccv.m
- __MACOSX/20151214_MatlabFiles/scripts/03_supplementary/libPLS_1.95/._plsmccv.m
- 20151214_MatlabFiles/scripts/03_supplementary/libPLS_1.95/plsnipals.m
- __MACOSX/20151214_MatlabFiles/scripts/03_supplementary/libPLS_1.95/._plsnipals.m
- 20151214_MatlabFiles/scripts/03_supplementary/libPLS_1.95/plsrdcv.m
- __MACOSX/20151214_MatlabFiles/scripts/03_supplementary/libPLS_1.95/._plsrdcv.m
- 20151214_MatlabFiles/scripts/03_supplementary/libPLS_1.95/plsval.m
- __MACOSX/20151214_MatlabFiles/scripts/03_supplementary/libPLS_1.95/._plsval.m
- 20151214_MatlabFiles/scripts/03_supplementary/libPLS_1.95/powermethod.m
- __MACOSX/20151214_MatlabFiles/scripts/03_supplementary/libPLS_1.95/._powermethod.m
- 20151214_MatlabFiles/scripts/03_supplementary/libPLS_1.95/prcurve.m
- __MACOSX/20151214_MatlabFiles/scripts/03_supplementary/libPLS_1.95/._prcurve.m
- 20151214_MatlabFiles/scripts/03_supplementary/libPLS_1.95/pretreat.m
- __MACOSX/20151214_MatlabFiles/scripts/03_supplementary/libPLS_1.95/._pretreat.m
- 20151214_MatlabFiles/scripts/03_supplementary/libPLS_1.95/randomfrog_pls.m
- __MACOSX/20151214_MatlabFiles/scripts/03_supplementary/libPLS_1.95/._randomfrog_pls.m
- 20151214_MatlabFiles/scripts/03_supplementary/libPLS_1.95/randomfrog_plslda.m
- __MACOSX/20151214_MatlabFiles/scripts/03_supplementary/libPLS_1.95/._randomfrog_plslda.m
- 20151214_MatlabFiles/scripts/03_supplementary/libPLS_1.95/roccurve.m
- __MACOSX/20151214_MatlabFiles/scripts/03_supplementary/libPLS_1.95/._roccurve.m
- 20151214_MatlabFiles/scripts/03_supplementary/libPLS_1.95/spa.m
- __MACOSX/20151214_MatlabFiles/scripts/03_supplementary/libPLS_1.95/._spa.m
- 20151214_MatlabFiles/scripts/03_supplementary/libPLS_1.95/splineValue.m
- __MACOSX/20151214_MatlabFiles/scripts/03_supplementary/libPLS_1.95/._splineValue.m
- 20151214_MatlabFiles/scripts/03_supplementary/libPLS_1.95/sumsqr.m
- __MACOSX/20151214_MatlabFiles/scripts/03_supplementary/libPLS_1.95/._sumsqr.m
- 20151214_MatlabFiles/scripts/03_supplementary/libPLS_1.95/tp.m
- __MACOSX/20151214_MatlabFiles/scripts/03_supplementary/libPLS_1.95/._tp.m
- 20151214_MatlabFiles/scripts/03_supplementary/libPLS_1.95/vcn.m
- __MACOSX/20151214_MatlabFiles/scripts/03_supplementary/libPLS_1.95/._vcn.m
- 20151214_MatlabFiles/scripts/03_supplementary/libPLS_1.95/vip.m
- __MACOSX/20151214_MatlabFiles/scripts/03_supplementary/libPLS_1.95/._vip.m
- __MACOSX/20151214_MatlabFiles/scripts/03_supplementary/._libPLS_1.95
- 20151214_MatlabFiles/scripts/03_supplementary/MFquestdlg.m
- __MACOSX/20151214_MatlabFiles/scripts/03_supplementary/._MFquestdlg.m
- 20151214_MatlabFiles/scripts/03_supplementary/mintersect.m
- __MACOSX/20151214_MatlabFiles/scripts/03_supplementary/._mintersect.m
- 20151214_MatlabFiles/scripts/03_supplementary/opls.m
- __MACOSX/20151214_MatlabFiles/scripts/03_supplementary/._opls.m
- 20151214_MatlabFiles/scripts/03_supplementary/poi_library/
- 20151214_MatlabFiles/scripts/03_supplementary/poi_library/dom4j-1.6.1.jar
- __MACOSX/20151214_MatlabFiles/scripts/03_supplementary/poi_library/
- __MACOSX/20151214_MatlabFiles/scripts/03_supplementary/poi_library/._dom4j-1.6.1.jar
- 20151214_MatlabFiles/scripts/03_supplementary/poi_library/LICENSE
- __MACOSX/20151214_MatlabFiles/scripts/03_supplementary/poi_library/._LICENSE
- 20151214_MatlabFiles/scripts/03_supplementary/poi_library/poi-3.8-20120326.jar
- __MACOSX/20151214_MatlabFiles/scripts/03_supplementary/poi_library/._poi-3.8-20120326.jar
- 20151214_MatlabFiles/scripts/03_supplementary/poi_library/poi-ooxml-3.8-20120326.jar
- __MACOSX/20151214_MatlabFiles/scripts/03_supplementary/poi_library/._poi-ooxml-3.8-20120326.jar
- 20151214_MatlabFiles/scripts/03_supplementary/poi_library/poi-ooxml-schemas-3.8-20120326.jar
- __MACOSX/20151214_MatlabFiles/scripts/03_supplementary/poi_library/._poi-ooxml-schemas-3.8-20120326.jar
- 20151214_MatlabFiles/scripts/03_supplementary/poi_library/stax-api-1.0.1.jar
- __MACOSX/20151214_MatlabFiles/scripts/03_supplementary/poi_library/._stax-api-1.0.1.jar
- 20151214_MatlabFiles/scripts/03_supplementary/poi_library/xmlbeans-2.3.0.jar
- __MACOSX/20151214_MatlabFiles/scripts/03_supplementary/poi_library/._xmlbeans-2.3.0.jar
- __MACOSX/20151214_MatlabFiles/scripts/03_supplementary/._poi_library
- 20151214_MatlabFiles/scripts/03_supplementary/progressbar.m
- __MACOSX/20151214_MatlabFiles/scripts/03_supplementary/._progressbar.m
- 20151214_MatlabFiles/scripts/03_supplementary/subaxis/
- 20151214_MatlabFiles/scripts/03_supplementary/subaxis/license.txt
- __MACOSX/20151214_MatlabFiles/scripts/03_supplementary/subaxis/
- __MACOSX/20151214_MatlabFiles/scripts/03_supplementary/subaxis/._license.txt
- 20151214_MatlabFiles/scripts/03_supplementary/subaxis/parseArgs.m
- __MACOSX/20151214_MatlabFiles/scripts/03_supplementary/subaxis/._parseArgs.m
- 20151214_MatlabFiles/scripts/03_supplementary/subaxis/subaxis.m
- __MACOSX/20151214_MatlabFiles/scripts/03_supplementary/subaxis/._subaxis.m
- __MACOSX/20151214_MatlabFiles/scripts/03_supplementary/._subaxis
- 20151214_MatlabFiles/scripts/03_supplementary/Test_xlWrite.m
- __MACOSX/20151214_MatlabFiles/scripts/03_supplementary/._Test_xlWrite.m
- 20151214_MatlabFiles/scripts/03_supplementary/xlwrite.m
- __MACOSX/20151214_MatlabFiles/scripts/03_supplementary/._xlwrite.m
- 20151214_MatlabFiles/scripts/03_supplementary/xticklabel_rotate/
- 20151214_MatlabFiles/scripts/03_supplementary/xticklabel_rotate/license.txt
- __MACOSX/20151214_MatlabFiles/scripts/03_supplementary/xticklabel_rotate/
- __MACOSX/20151214_MatlabFiles/scripts/03_supplementary/xticklabel_rotate/._license.txt
- 20151214_MatlabFiles/scripts/03_supplementary/xticklabel_rotate/xticklabel_rotate.m
- __MACOSX/20151214_MatlabFiles/scripts/03_supplementary/xticklabel_rotate/._xticklabel_rotate.m
- __MACOSX/20151214_MatlabFiles/scripts/03_supplementary/._xticklabel_rotate
- __MACOSX/20151214_MatlabFiles/scripts/._03_supplementary
- 20151214_MatlabFiles/scripts/04_Common/
- 20151214_MatlabFiles/scripts/04_Common/cell_classification.m
- __MACOSX/20151214_MatlabFiles/scripts/04_Common/
- __MACOSX/20151214_MatlabFiles/scripts/04_Common/._cell_classification.m
- 20151214_MatlabFiles/scripts/04_Common/cell_classification.m~
- __MACOSX/20151214_MatlabFiles/scripts/04_Common/._cell_classification.m~
- 20151214_MatlabFiles/scripts/04_Common/celldivision.m
- __MACOSX/20151214_MatlabFiles/scripts/04_Common/._celldivision.m
- 20151214_MatlabFiles/scripts/04_Common/DIP_initialization_code.m
- __MACOSX/20151214_MatlabFiles/scripts/04_Common/._DIP_initialization_code.m
- 20151214_MatlabFiles/scripts/04_Common/displayconfidence.m
- __MACOSX/20151214_MatlabFiles/scripts/04_Common/._displayconfidence.m
- 20151214_MatlabFiles/scripts/04_Common/Features4ROI.m
- __MACOSX/20151214_MatlabFiles/scripts/04_Common/._Features4ROI.m
- 20151214_MatlabFiles/scripts/04_Common/filelist_components.m
- __MACOSX/20151214_MatlabFiles/scripts/04_Common/._filelist_components.m
- 20151214_MatlabFiles/scripts/04_Common/generate_centers.m
- __MACOSX/20151214_MatlabFiles/scripts/04_Common/._generate_centers.m
- 20151214_MatlabFiles/scripts/04_Common/getAllFiles.m
- __MACOSX/20151214_MatlabFiles/scripts/04_Common/._getAllFiles.m
- 20151214_MatlabFiles/scripts/04_Common/makeFeatureVector.m
- __MACOSX/20151214_MatlabFiles/scripts/04_Common/._makeFeatureVector.m
- 20151214_MatlabFiles/scripts/04_Common/makeFeatureVectorold.m
- __MACOSX/20151214_MatlabFiles/scripts/04_Common/._makeFeatureVectorold.m
- 20151214_MatlabFiles/scripts/04_Common/multiple_checkbox_GUI.m
- __MACOSX/20151214_MatlabFiles/scripts/04_Common/._multiple_checkbox_GUI.m
- 20151214_MatlabFiles/scripts/04_Common/otsuthreshold2d.m
- __MACOSX/20151214_MatlabFiles/scripts/04_Common/._otsuthreshold2d.m
- 20151214_MatlabFiles/scripts/04_Common/randomForestpredict.m
- __MACOSX/20151214_MatlabFiles/scripts/04_Common/._randomForestpredict.m
- 20151214_MatlabFiles/scripts/04_Common/randomForestTraining.m
- __MACOSX/20151214_MatlabFiles/scripts/04_Common/._randomForestTraining.m
- 20151214_MatlabFiles/scripts/04_Common/read_trainingset.m
- __MACOSX/20151214_MatlabFiles/scripts/04_Common/._read_trainingset.m
- 20151214_MatlabFiles/scripts/04_Common/segment_ROI.m
- __MACOSX/20151214_MatlabFiles/scripts/04_Common/._segment_ROI.m
- __MACOSX/20151214_MatlabFiles/scripts/._04_Common
- 20151214_MatlabFiles/scripts/05_Training/
- 20151214_MatlabFiles/scripts/05_Training/add_training_set.m
- __MACOSX/20151214_MatlabFiles/scripts/05_Training/
- __MACOSX/20151214_MatlabFiles/scripts/05_Training/._add_training_set.m
- 20151214_MatlabFiles/scripts/05_Training/create_training_FeatureSelection.m
- __MACOSX/20151214_MatlabFiles/scripts/05_Training/._create_training_FeatureSelection.m
- 20151214_MatlabFiles/scripts/05_Training/create_training_set.m
- __MACOSX/20151214_MatlabFiles/scripts/05_Training/._create_training_set.m
- 20151214_MatlabFiles/scripts/05_Training/examine-one-feature_README.txt
- __MACOSX/20151214_MatlabFiles/scripts/05_Training/._examine-one-feature_README.txt
- 20151214_MatlabFiles/scripts/05_Training/examineOneFeaturePlot.m
- __MACOSX/20151214_MatlabFiles/scripts/05_Training/._examineOneFeaturePlot.m
- 20151214_MatlabFiles/scripts/05_Training/Features4Training (Hardy Hall's conflicted copy 2015-01-24).m
- __MACOSX/20151214_MatlabFiles/scripts/05_Training/._Features4Training (Hardy Hall's conflicted copy 2015-01-24).m
- 20151214_MatlabFiles/scripts/05_Training/Features4Training.m
- __MACOSX/20151214_MatlabFiles/scripts/05_Training/._Features4Training.m
- 20151214_MatlabFiles/scripts/05_Training/OverlayOnTrainingset.m
- __MACOSX/20151214_MatlabFiles/scripts/05_Training/._OverlayOnTrainingset.m
- __MACOSX/20151214_MatlabFiles/scripts/._05_Training
- 20151214_MatlabFiles/scripts/06_Segment_Classify_Quantify/
- 20151214_MatlabFiles/scripts/06_Segment_Classify_Quantify/immun_measurements.m
- __MACOSX/20151214_MatlabFiles/scripts/06_Segment_Classify_Quantify/
- __MACOSX/20151214_MatlabFiles/scripts/06_Segment_Classify_Quantify/._immun_measurements.m
- 20151214_MatlabFiles/scripts/06_Segment_Classify_Quantify/main_resume.m
- __MACOSX/20151214_MatlabFiles/scripts/06_Segment_Classify_Quantify/._main_resume.m
- __MACOSX/20151214_MatlabFiles/scripts/._06_Segment_Classify_Quantify
- 20151214_MatlabFiles/scripts/07_Experiment_Stats/
- 20151214_MatlabFiles/scripts/07_Experiment_Stats/displayconfidence2.m
- __MACOSX/20151214_MatlabFiles/scripts/07_Experiment_Stats/
- __MACOSX/20151214_MatlabFiles/scripts/07_Experiment_Stats/._displayconfidence2.m
- 20151214_MatlabFiles/scripts/07_Experiment_Stats/examineAllMeasures_README.txt
- __MACOSX/20151214_MatlabFiles/scripts/07_Experiment_Stats/._examineAllMeasures_README.txt
- 20151214_MatlabFiles/scripts/07_Experiment_Stats/examineAllMeasuresPlot.m
- __MACOSX/20151214_MatlabFiles/scripts/07_Experiment_Stats/._examineAllMeasuresPlot.m
- 20151214_MatlabFiles/scripts/07_Experiment_Stats/examineMorphMeasuresPlot.m
- __MACOSX/20151214_MatlabFiles/scripts/07_Experiment_Stats/._examineMorphMeasuresPlot.m
- 20151214_MatlabFiles/scripts/07_Experiment_Stats/immuno_measure_gather (Hardy Hall's conflicted copy 2015-03-05).m~
- __MACOSX/20151214_MatlabFiles/scripts/07_Experiment_Stats/._immuno_measure_gather (Hardy Hall's conflicted copy 2015-03-05).m~
- 20151214_MatlabFiles/scripts/07_Experiment_Stats/immuno_measure_gather.m
- __MACOSX/20151214_MatlabFiles/scripts/07_Experiment_Stats/._immuno_measure_gather.m
- __MACOSX/20151214_MatlabFiles/scripts/._07_Experiment_Stats
- 20151214_MatlabFiles/scripts/Initiate.fig
- __MACOSX/20151214_MatlabFiles/scripts/._Initiate.fig
- 20151214_MatlabFiles/scripts/Initiate.m
- __MACOSX/20151214_MatlabFiles/scripts/._Initiate.m
- 20151214_MatlabFiles/scripts/tiff.ics
- __MACOSX/20151214_MatlabFiles/scripts/._tiff.ics
- __MACOSX/20151214_MatlabFiles/._scripts
[truncated: 46 more entries]
