# Supplementary material for: Precision Automation of Cell Type Classification and Sub-Cellular Fluorescence Quantification from Laser Scanning Confocal Images
Source: Front Plant Sci. 2016 Feb 9;7:119. doi: 10.3389/fpls.2016.00119 (PMC4746258; doi:10.3389/fpls.2016.00119)
Supplement: Supplementary file 3 [file DataSheet1.ZIP › 20151214_MatlabFiles/scripts/01_Experimental_Design/channel_selection_GUI.m]

% channel_selection_GUI   Brings up a GUI that allows the selection of channels
%   The GUI will show all channels in the image, and allow the user to
%   select one channel as "counterstain", and one as "Probe".
%
% USAGE EXAMPLE:
%
%   c = channel_selection_GUI(filename);
%   img = readim(filename);
%   img{c(1)}      % the counterstain
%   img{c(2)}      % the Fluor. channel
%
% INPUTS:
%
%   filename: name of image file to be used as example

% (c)2015 Cris Luengo
% 27 April 2015
% Centre for Image Analysis, Uppsala, Sweden

function chans = channel_selection_GUI(imgname);

% read image
img = readim(imgname);
nchan = prod(imarsize(img));
if nchan<2
   error('The image has only one channel');
end

% create GUI
imw = 200;
imh = ceil((imw/imsize(img,1))*imsize(img,2));
fh = figure('units','pixels');

t = uicontrol('string','counterstain');
bgcol = get(t,'backgroundcolor');
ch = get(t,'extent');
ch = ch(4);
delete(t)

p = get(0,'screensize');
sz = [(imw+10)*nchan,(imh)+2*ch+4*5];
set(fh,'color',bgcol','position',[round((p(3:4)-sz)/2),sz]);

colormap(fh,gray(256));

for ii=1:nchan

   left = (ii-1)*(imw+10)+5;

   ax = axes('units','pixels','position',[left,sz(2)-5-imh,imw,imh],'parent',fh);
   image(uint8(img{ii}),'parent',ax);
   axis(ax,'image');
   set(ax,'box','on','xtick',[],'ytick',[],'clim',[0,255])

   uicontrol('style','radiobutton','parent',fh,'units','pixels',...
             'position',[left,ch+2*5,imw,ch],...
             'string','counterstain','userdata',{ii,'cs'},'value',0,...
             'callback',@RadioPress);

   uicontrol('style','radiobutton','parent',fh,'units','pixels',...
             'position',[left,5,imw,ch],...
             'string','Probe','userdata',{ii,'hs'},'value',0,...
             'callback',@RadioPress);

end

t = uicontrol('style','pushbutton','parent',fh,'units','pixels',...
             'string','OK','enable','off',...
             'callback',@(h,d)set(get(h,'parent'),'userdata','done!'));
p = get(t,'extent');
p(3) = max(p(3),4*p(4));
set(t,'position',[sz(1)-p(3)-5,5,p(3),p(4)]);
set(fh,'userdata',t);

% let the user interact with the GUI
waitfor(fh,'userdata')

% read out data
rh = findobj(fh,'style','radiobutton','value',1);
if length(rh)~=2
   error('You did not select two channels.');
end
chans = [0,0];
for ii=1:length(rh)
   ud = get(rh(ii),'userdata');
   switch ud{2}
      case 'cs'
         chans(1) = ud{1};
      case 'hs'
         chans(2) = ud{1};
   end
end
if any(chans==0)
   error('Something went wrong here...');
end

% finish
delete(fh)

end

% Function that handles user interaction with the GUI
function RadioPress(h,data)
   fh = get(h,'parent');
   pressed = get(h,'value');
   if pressed
      ud = get(h,'userdata');
      chan = ud{1};
      type = ud{2};
      % Find other radio buttons, turn off the ones with same chan or type
      rh = findobj(fh,'style','radiobutton','value',1);
      for ii=1:length(rh)
         if rh(ii)~=h
            ud = get(rh(ii),'userdata');
            if ud{1}==chan || strcmp(ud{2},type)
               set(rh(ii),'value',0);
            end
         end
      end
   end
   % Determine if all selections were made
   t = get(fh,'userdata');
   rh = findobj(fh,'style','radiobutton','value',1);
   if length(rh)==2
      set(t,'enable','on');
   else
      set(t,'enable','off');
   end
end
