# Supplementary material for: Precision Automation of Cell Type Classification and Sub-Cellular Fluorescence Quantification from Laser Scanning Confocal Images
Source: Front Plant Sci. 2016 Feb 9;7:119. doi: 10.3389/fpls.2016.00119 (PMC4746258; doi:10.3389/fpls.2016.00119)
Supplement: Supplementary file 3 [file DataSheet1.ZIP › 20151214_MatlabFiles/scripts/01_Experimental_Design/experiment_setup.m]

%%% Build profile of experiment for QA, Quantification and Stats
% This script will assemble a matrix of experimental data from a directory
% of files that can be later used to:
% 1. Score the images based upon standard quality measures
% 2. Define the experimental classes for the experiment
% 3. Choose specific images for the training sets
% 4. Filter out any bad images that are not worth including in the analysis'

% Note:  Users should not perform multiple quantification events for an
% individual image within the same experiment.  This implies mixing of
% analysis parameters or redundancy. 'immun_measure_gather.m' will take the
% first instance of each of the resulting quantification '_immunolabel.mat'
% files rather than integrating them into the same experiment.  So, if you
% want to contrast analysis methods, you must include additional
% designators (factors) in the filenames prior to analysis.

%% 1) Create directory for the entire analysis
%   This folder should be in the parent directory to all LSM files in the
%   experiment (i.e. those to be included in the statistical analysis).
%   It is ideal if the script package is also located in this directory.
%   Along with the training set (that may be automatically generated from
%   QA scoring made in the next '.m' file in QA filtering
    
    experID=inputdlg(sprintf('Short name for experiment (do not included date)...')); %Get experiment name from user 
            %check if first digit is numeric
            tmptmp=char(experID)
            tmpfirst=tmptmp(1)
             isintstr = all(tmpfirst >= '0') && all(tmpfirst <= '9')
            if  isintstr  %isnumeric(tmpfirst); 
            experID=strcat('id', tmptmp);
            else
            experID=experID
            end
    out_dir = uigetdir(pwd,'Choose master directory for experiment');    %prompt user to select folder
    out_dir=[out_dir,char(strcat('/',datestr(now,29),'_',experID,'_analysis/'))]; %Create the folder
    mkdir(out_dir);

    %Make output directory for experiment-wide set .mat files
    %   Do not confuse with 'matlabfiles' folders associated with
    %   training set and segmentation/classification/quantification
    mkdir(char(out_dir),'/01_experiment_matlabfiles');
    out_dir4mat=strcat(char(out_dir),'/01_experiment_matlabfiles');
    out_dir4mat=char([out_dir4mat,'/']);
    out_dir4mat=strrep(out_dir4mat,'//','/');
    
%% 2) Find all .lsm files in the experiment
%   Requires that they are all found within a common directory on one
%   machine that can be accessed throughout the analysis.  Avoid
%   unintended inclusions by removing any other lsm files that do not
%   belong to this experiment.  See manual for a suggested folder structure
%   for input data.

    %provide path where the data is saved 
    
    data_dir = uigetdir(pwd,'Choose .lsm file master directory');
    data_dir=[data_dir,'/'];

	fileList = getAllFiles(data_dir);
	
    %Find files within the master folder that match the existing
    %String matching functions
    substrmatch = @(x,y) ~cellfun(@isempty,strfind(y,x));
    findmatching = @(x,y) y(substrmatch(x,y));
    
    FileListGather=findmatching('.lsm',fileList); 
      
  %% 3) Build experiment summary mat file
  % Assumes that the filenames for all lsm files follow a standardized
  % naming system that is consistent in the order of the factors (ex.
  % genotype, tissue age) with no insertions, where factors are separated
  % by lower-scores.  Ex. 'C05R3_CM07_41dag_BI_BR1.lsm' where:
  % C05R3' denotes plate location
  %'CM07' denotes the fluorescent label
  %'41dag' denotes the tissue age
  %'BI' denotes the tissue type
  %'BR1' denotes the biological replicate ('BR#') must be used

  %Call the function (used in 'main_resume' and elsewhere also to automated
  % input = a cell of n x 1 dimensions
   [splitnames,tmpsplitTallyMin FileListLSM]=filelist_components(FileListGather);
  
  %Find the shortest filename upon which to build consensus names
  % some of my filenames have additional suffixes that are non-standard

 %Creat a structure that includes both splitnames and the original filepaths
 % We will later add QC info to this structure
 ExperInfo=struct;
 ExperInfo.splitnames=splitnames;
 ExperInfo.filepaths=FileListLSM;   %just the path to the file's parent folder
 ExperInfo.fullpaths=FileListGather;  %includes full filename
 
% FactorNum=numel(ExperInfo.splitnames(1,:)) %same as tmpsplitTallyMin

 %prompt user to input the factor names
    FactorList=cell(1,tmpsplitTallyMin);
    fieldtype=[];
for ind = 1:tmpsplitTallyMin
    display(unique(categorical(ExperInfo.splitnames(:,ind))));
    tmpinput1=inputdlg(sprintf('Short name for factor listed here...'));
            %check if first digit is numeric
            tmptmp=char(tmpinput1);
            tmpfirst=tmptmp(1);
             isintstr = all(tmpfirst >= '0') && all(tmpfirst <= '9');
            if  isintstr  %isnumeric(tmpfirst); 
            tmpinput=strcat('id', tmptmp);
            else
            tmpinput=tmpinput1;
            end
    FactorList{1,ind}=[tmpinput];
    name=char(strcat(tmpinput,': is what type?'));
    prompt={'Factor','Biological Replicate','Technical Replicate','Other'};
    fieldtypetmp=listdlg('ListString',prompt,'Name',name,'ListSize',[300 300],'SelectionMode','Single');
    fieldtypetmp1=fieldtypetmp;
    fieldtype=[fieldtype ; fieldtypetmp1];
end
    %replace numbers with something we can recognize.
    % these are in the same order as the fields appear in the structure
    % ExperInfo, but indexing values for actual fields are offset by 3
    % since they are preceded by 'splitnames', 'filepaths', and
    % 'factortypes'
    fieldtype2=cell(1, numel(fieldtype));
    fieldtype2(find(fieldtype==1))={'factor'};
    fieldtype2(find(fieldtype==2))={'BiolRep'};
    fieldtype2(find(fieldtype==3))={'TechRep'};
    fieldtype2(find(fieldtype==4))={'Other'};
    %fieldtype=fieldtype2;
    
    %Add info to ExperInfo
    ExperInfo.factortype=fieldtype2;
    ExperInfo.ExpName=experID;

%Generate a field for each factor in the experiment, each containing the
%levels(unique IDs) of that factor 

for ind = 1:length(FactorList);
  ExperInfo.(char(FactorList{ind})) = unique(categorical(ExperInfo.splitnames(:,ind)));
end

%Generate a field that will hold a list of filepaths of images that have
%been processed
    %   make as many '0' elements as we have filepaths
    %   thus one has to repeat the entire experiment if adding more images
    %   to the analysis!!!  Later '1's will be added to signify analysis
    %   completion.
    ExperInfo.ProcessedList=zeros(length(ExperInfo.filepaths),1);
    
%% 5) User defines the channel assignments

% load the first image in the series

imgname=char(ExperInfo.fullpaths(1))  %gets the fullpath of the first file of the experiment as it is in ExperInfo database

% generates 
[chan] = channel_selection_GUI(imgname);

ExperInfo.ChannelAssigns=chan %the counterstain channel=first, fluor.channel = second, other channels are ignored!

    
%% 4) Export the mat file 'experID_ExperDesign.mat'
out=ExperInfo;
outpath=char(strcat(out_dir4mat,datestr(now,29),'_',experID,'_ExperDesign.mat'));
save(outpath,'ExperInfo');

%clear all;
Initiate;
