# Supplementary material for: Precision Automation of Cell Type Classification and Sub-Cellular Fluorescence Quantification from Laser Scanning Confocal Images
Source: Front Plant Sci. 2016 Feb 9;7:119. doi: 10.3389/fpls.2016.00119 (PMC4746258; doi:10.3389/fpls.2016.00119)
Supplement: Supplementary file 3 [file DataSheet1.ZIP › 20151214_MatlabFiles/scripts/02_QAfiltering/QA_filtering.m]

%Script that generates a list of LSM images to process in Azadeh's
%segmentation/classification algorithm
%The script uses an excel sheet with sample and QA info (manually derived)
%to rank the biological replicates for each treatment class, then assemble
%a composite image of the QA images (from 'composite_renderings.m') that
%are in the 'JPG_comps_dams' folders of each treatment class.

%	New ExperInfo.mat approach requires a complete rebuild of this script!!! (but easy)
%	1. import ExperInfo
%	2. Create a new field (QualAssur) that will match the filename field in length and
		 has the following cells:
			-MountingQual; condition of sample on coverslip (populated by user prompt)
			-TissueQual condition of tissue (tears etc...) (populated by user prompt)
			-Flag: other reason to exclude the sample  (checkbox populated by user prompt)
			-CumScore: 
		**this should be moved to 'create_experiment.m' and populated with null data with 
%	2. Identify replicate image groups (i.e. share all factors but differ only in the BiolRep and TechRep type)
		-this is restricted to images that have not been scored yet (i.e. have null values in QualAssur cells.
%	3. Loop through those groups of replicate images doing the following
%		A. Present an image tile of the group, with a figure for each along with fields matching the QualAssur cells;
		Prompt user that sets are restricted to those not yet scored			
			QualAssur.MountingQuality, (1-->5, no default, 'Mounting Quality')
			QualAssur.TissueQual,  (1-->5, no default, 'Tissue Quality')
			QualAssur.Flag   (checkbox, triggers figure to be listed as 'Exclude from analysis')
			QualAssur.Training (checkbox to flag as a potential training set image; 4 images to be chosen randomly)
		B.Prompt user to finish each selection
		C. Close the panel(s) and move to the next set.  Repeat until all sets are finished
		D. Update ExperInfo with this flagging information
		

			
			
			


%Import the excel sheet from a browsed location

[filename, pathname] = uigetfile('*.xlsx', 'Select the excel file');
if isequal(filename,0)
   disp('User selected Cancel')
else
   disp(['User selected ', fullfile(pathname, filename)])
end

subsetA = readtable([pathname,filename], 'sheet', 'Sheet1');

%For a test mAb (CM01), find all the classes associated with it:

mAbCol=16  %index 16 through 42 later for all mAbs

 %find rows with values for that antibody
    tmpNames=subsetA.Properties.VariableNames
    
   %Call for mAb name from user
   mAbNames={tmpNames{16:end}}
   mAbNameTmp = listdlg('PromptString','Select an Antibody to Summarize:',...
       'SelectionMode','single','ListString',mAbNames)
   %Report the name of the column
   mAbName=mAbNames(mAbNameTmp)
   %Find the corresponding data column
     QCvals=subsetA(:,mAbNameTmp+15)
   
   %Create a QC matrix for that mAb alone
   
     
%Practice identifying specific genotypes, timepoints and biological replicates

    %Find column associated with a manually entered 
        tmp=cell2mat(table2cell(subsetA(:,mAbCol)));
        mAbValsTrim=find(tmp>0);

    %Genotype selection
        %Assemble a list of genotypes where sampling was done
        genall=subsetA{mAbValsTrim,3};
        genallCat=unique(categorical(genall));

        %Prompt user to select the genotype, from a dropdown menu of all mAbs
        geno_idNum=listdlg('PromptString','Select a genotype...','SelectionMode','single','ListString',genallCat)
        geno_id=genallCat(geno_idNum);
        
    %assemble a list of timepoints for that genotype
        genoTimesAll=strmatch(geno_id,subsetA{:,3},'exact');
        genoTimesCat=unique(categorical(subsetA{genoTimesAll,5}));
        
    %Assemble values for that genotypes
        ColSub=[3 4 5 10 11 mAbCol]
        % genotype, tissue, age, BR, multiwell, mAb_data
        GenoData=subsetA(genoTimesAll,[3 4 5 10 11 mAbCol]);
        
        %Expand the QC column 6 into 3 separate columns
 
        QADigis=cellfun(@num2str,table2cell(GenoData(:,6)),'un',0);
        
        nc=3;
        nr=numel(QADigis);
        tabletmp=table(nr,nc); %preallocate

        for dig=1:3
        for num=1:length(QADigis);
            answer1=QADigis{num}(dig);
            tabletmp(num,dig)=[str2num(answer1)];            
        end
        end
        tabletmp2=array2table(table);
        tableMerge=horzcat(GenoData(:,1:5),tabletmp2);
        tableMerge.Properties.VariableNames(6:end)={'Presence','Mounting','Imm_Bright'};
        
        
       
    %Assemble a list of all biological replicates for each genotype and
    %timepoint
%more to the point !
    %Concatenate columns 3-5 (treatment class),group all biological reps for that treatment
    %class, then make a distinct matrix for each treatment class
    %Generate a list of sections with poor histology?
    %Rank biological replicates in terms of histology and signal (input
    %filtering values for each treatment class
    
   %get second character of each replicate scoring
   
   % based upon.... 
   %A = dataread('file','C:\Users\Oleg\Desktop\MyTXT.txt', '%s');
   %B = cellfun(@(x) x(1:2),A(cellfun('length',A) > 1),'un',0);
    % 
    %     1) cellfun('length',A): apply 'length' to each cell of A, i.e. 
    %       tell me how many char each cell has. The result is a list of numbers 
    %       (properly, a double column vector).
    %     2) A(previousExpression > 1): tell me which number of the list is 
    %       bigger than 1 (modify this number if you want more than 2 chars) 
    %         and retrieve the corresponding cell from A. The result is an cell array of strings.
    %     3) cellfun(@(x) x(1:2), previousExpression,'un',0): access each cell
    %       from the previous result and select the first two characters [x(1:2)]
    %           (select from 1st to 2nd - modify here). Collect the output in a cell array ['un', 0].
    % 
