# Supplementary material for: Precision Automation of Cell Type Classification and Sub-Cellular Fluorescence Quantification from Laser Scanning Confocal Images
Source: Front Plant Sci. 2016 Feb 9;7:119. doi: 10.3389/fpls.2016.00119 (PMC4746258; doi:10.3389/fpls.2016.00119)
Supplement: Supplementary file 3 [file DataSheet1.ZIP › 20151214_MatlabFiles/scripts/02_QAfiltering/QA_filtering20140829.m]

%Script that generates a list of LSM images to process in Azadeh's
%segmentation/classification algorithm
%The script uses an excel sheet with sample and QA info (manually derived)
%to rank the biological replicates for each treatment class, then assemble
%a composite image of the QA images (from 'composite_renderings.m') that
%are in the 'JPG_comps_dams' folders of each treatment class.

%Import the excel sheet from a browsed location

[filename, pathname] = uigetfile('*.xlsx', 'Select the excel file');
if isequal(filename,0)
   disp('User selected Cancel')
else
   disp(['User selected ', fullfile(pathname, filename)])
end

subsetA = readtable([pathname,filename], 'sheet', 'Sheet1');

%For a test mAb (CM01), find all the classes associated with it:

mAbCol=16  %index 16 through 42 later for all mAbs

 %find rows with values for that antibody
    tmpNames=subsetA.Properties.VariableNames
    
   %Call for mAb name from user
   mAbNames={tmpNames{16:end}}
   mAbNameTmp = listdlg('PromptString','Select an Antibody to Summarize:',...
       'SelectionMode','single','ListString',mAbNames)
   %Report the name of the column
   mAbName=mAbNames(mAbNameTmp)
   %Find the corresponding data column
     QCvals=subsetA(:,mAbNameTmp+15)
   
   %Create a QC matrix for that mAb alone
   
     
%Practice identifying specific genotypes, timepoints and biological replicates

    %Find column associated with a manually entered 
        tmp=cell2mat(table2cell(subsetA(:,mAbCol)));
        mAbValsTrim=find(tmp>0);

    %Genotype selection
        %Assemble a list of genotypes where sampling was done
        genall=subsetA{mAbValsTrim,3};
        genallCat=unique(categorical(genall));

        %Prompt user to select the genotype, from a dropdown menu of all mAbs
        geno_idNum=listdlg('PromptString','Select a genotype...','SelectionMode','single','ListString',genallCat)
        geno_id=genallCat(geno_idNum);
        
    %assemble a list of timepoints for that genotype
        genoTimesAll=strmatch(geno_id,subsetA{:,3},'exact');
        genoTimesCat=unique(categorical(subsetA{genoTimesAll,5}));
        
    %Assemble values for that genotypes
        ColSub=[3 4 5 10 11 mAbCol]
        % genotype, tissue, age, BR, multiwell, mAb_data
        GenoData=subsetA(genoTimesAll,[3 4 5 10 11 mAbCol]);
        
        %Expand the QC column 6 into 3 separate columns
 
        QADigis=cellfun(@num2str,table2cell(GenoData(:,6)),'un',0);
        
        nc=3;
        nr=numel(QADigis);
        tabletmp=table(nr,nc); %preallocate

        for dig=1:3
        for num=1:length(QADigis);
            answer1=QADigis{num}(dig);
            tabletmp(num,dig)=[str2num(answer1)];            
        end
        end
        tabletmp2=array2table(table);
        tableMerge=horzcat(GenoData(:,1:5),tabletmp2);
        tableMerge.Properties.VariableNames(6:end)={'Presence','Mounting','Imm_Bright'};
        
        
       
    %Assemble a list of all biological replicates for each genotype and
    %timepoint
%more to the point !
    %Concatenate columns 3-5 (treatment class),group all biological reps for that treatment
    %class, then make a distinct matrix for each treatment class
    %Generate a list of sections with poor histology?
    %Rank biological replicates in terms of histology and signal (input
    %filtering values for each treatment class
    
   %get second character of each replicate scoring
   
   % based upon.... 
   %A = dataread('file','C:\Users\Oleg\Desktop\MyTXT.txt', '%s');
   %B = cellfun(@(x) x(1:2),A(cellfun('length',A) > 1),'un',0);
    % 
    %     1) cellfun('length',A): apply 'length' to each cell of A, i.e. 
    %       tell me how many char each cell has. The result is a list of numbers 
    %       (properly, a double column vector).
    %     2) A(previousExpression > 1): tell me which number of the list is 
    %       bigger than 1 (modify this number if you want more than 2 chars) 
    %         and retrieve the corresponding cell from A. The result is an cell array of strings.
    %     3) cellfun(@(x) x(1:2), previousExpression,'un',0): access each cell
    %       from the previous result and select the first two characters [x(1:2)]
    %           (select from 1st to 2nd - modify here). Collect the output in a cell array ['un', 0].
    % 
