# Supplementary material for: Precision Automation of Cell Type Classification and Sub-Cellular Fluorescence Quantification from Laser Scanning Confocal Images
Source: Front Plant Sci. 2016 Feb 9;7:119. doi: 10.3389/fpls.2016.00119 (PMC4746258; doi:10.3389/fpls.2016.00119)
Supplement: Supplementary file 3 [file DataSheet1.ZIP › 20151214_MatlabFiles/scripts/03_supplementary/addjvapath.m~]

function addjvapath
%Should generalize the root directory of poi_library in case the developer
%   changes the name of the parent directory

javaaddpath('03_supplementary/poi_library/poi-3.8-20120326.jar');
             03_supplementary/poi_library/poi-3.8-20120326.jar
javaaddpath('03_supplementary/poi_library/poi-ooxml-3.8-20120326.jar');
javaaddpath('03_supplementary/poi_library/poi-ooxml-schemas-3.8-20120326.jar');
javaaddpath('03_supplementary/poi_library/xmlbeans-2.3.0.jar');
javaaddpath('03_supplementary/poi_library/dom4j-1.6.1.jar');
javaaddpath('03_supplementary/poi_librarystax-api-1.0.1.jar');
