# Supplementary material for: Precision Automation of Cell Type Classification and Sub-Cellular Fluorescence Quantification from Laser Scanning Confocal Images
Source: Front Plant Sci. 2016 Feb 9;7:119. doi: 10.3389/fpls.2016.00119 (PMC4746258; doi:10.3389/fpls.2016.00119)
Supplement: Supplementary file 3 [file DataSheet1.ZIP › 20151214_MatlabFiles/scripts/03_supplementary/libPLS_1.95/compute_pvalue.m]

function p=compute_pvalue(X,y)
%+++ X: n x p
%+++ y: n x 1

for i=1:size(X,2)
    [tmp,pi]=corr(X(:,i),y);
    p(i)=pi;
end
