# Supplementary material for: Precision Automation of Cell Type Classification and Sub-Cellular Fluorescence Quantification from Laser Scanning Confocal Images
Source: Front Plant Sci. 2016 Feb 9;7:119. doi: 10.3389/fpls.2016.00119 (PMC4746258; doi:10.3389/fpls.2016.00119)
Supplement: Supplementary file 3 [file DataSheet1.ZIP › 20151214_MatlabFiles/scripts/03_supplementary/libPLS_1.95/csvd.m]

function  [U,S,V]=csvd(X)
%+++ csvd means clever svd. Hehe, ;-).
%+++ Hongdong Li,Jul.28,2008
   
[Mx,Nx]=size(X);
if Mx<=Nx
    [u1,s1,v1]=svd(X*X',0);
     U=u1;S=sqrt(s1);V=X'*U*(inv(S))';
else
    [u1,s1,v1]=svd(X'*X,0);
    V=v1;S=sqrt(s1);U=X*V*inv(S);
end
