# Supplementary material for: Precision Automation of Cell Type Classification and Sub-Cellular Fluorescence Quantification from Laser Scanning Confocal Images
Source: Front Plant Sci. 2016 Feb 9;7:119. doi: 10.3389/fpls.2016.00119 (PMC4746258; doi:10.3389/fpls.2016.00119)
Supplement: Supplementary file 3 [file DataSheet1.ZIP › 20151214_MatlabFiles/scripts/03_supplementary/libPLS_1.95/plscv.m]

function CV=plscv(X,y,A,K,method,PROCESS,order)
%+++ K-fold Cross-validation for PLS
%+++ Input:  X: m x n  (Sample matrix)
%            y: m x 1  (measured property)
%            A: The maximal number of latent variables for cross-validation
%            K: fold. when K=m, it is leave-one-out CV
%       method: pretreatment method. Contains: autoscaling,
%               pareto,minmax,center or none.
%      PROCESS: =1 : print process.
%               =0 : don't print process.
%+++ Order: =0  sorted, default. For CV partition.
%           =1  random. 
%           =2  original.
%+++ Output: Structural data: CV
%+++ Hongdong Li, Oct. 16, 2008.
%+++ Tutor: Prof. Yizeng Liang, yizeng_liang@263.net.
%+++ Contact: lhdcsu@gmail.com.

if nargin<7;order=0;end
if nargin<6;PROCESS=1;end
if nargin<5;method='center';end
if nargin<4;K=10;end
if nargin<3;A=3;end


if order==0
  [y,indexyy]=sort(y);
  X=X(indexyy,:);
elseif order==1
  indexyy=randperm(length(y));
  X=X(indexyy,:);
  y=y(indexyy);
elseif order==2
  indexyy=1:length(y);
  X=X(indexyy,:);
  y=y(indexyy);  
end

[Mx,Nx]=size(X);
A=min([size(X) A]);
yytest=nan(Mx,1);
YR=nan(Mx,A);

groups = 1+rem(0:Mx-1,K);
for group=1:K
    
    calk = find(groups~=group);
    testk = find(groups==group);  
    
    Xcal=X(calk,:);
    ycal=y(calk);
    
    Xtest=X(testk,:);
    ytest=y(testk);
    
    %   data pretreatment
    [Xs,xpara1,xpara2]=pretreat(Xcal,method);
    [ys,ypara1,ypara2]=pretreat(ycal,'center');   
    
    %%%%%%%%%%%%%%%%%%%%%%%%%%%%%%%%%%
    [B,Wstar,T,P,Q]=plsnipals(Xs,ys,A);   % no pretreatment.
 
    yp=[];
    for j=1:A
        B=Wstar(:,1:j)*Q(1:j);
        %+++ calculate the coefficient linking Xcal and ycal.
        C=ypara2*B./xpara2';
        coef=[C;ypara1-xpara1*C;];
        %+++ predict
        Xteste=[Xtest ones(size(Xtest,1),1)];
        ypred=Xteste*coef;
        yp=[yp ypred];
    end
    
    YR(testk,:)=[yp];
    yytest(testk,:)=ytest;
    if PROCESS==1; fprintf('The %dth group finished.\n',group); end;
end

%+++ return the original order
YR(indexyy,:)=YR;
y(indexyy)=y;

%%%%%%%%%%%%%%%%%%%%%%%%%%%%%%%%%%%%%%%%%%%%%%%%
  %%% mean and sd of squared error %%%%%%%%%%%%
  error=YR-repmat(y,1,A);
  error2=error.^2;
  error2_MEAN=sum(error2)/Mx;
  error2_SD= sqrt(sum((error2-repmat(mean(error2),Mx,1)).^2)/(Mx-1)); % unbiased estimator

  %+++ calculate Q2
  cv=sqrt(error2_MEAN);
  [RMSEP,index]=min(cv);index=min(index);
  SST=sumsqr(yytest-mean(y));
  for i=1:A
    SSE=sumsqr(YR(:,i)-y);
    Q2(i)=1-SSE/SST;
  end
  
  %+++ take standard deviation into account for LV chosen
  indexSD=find(error2_MEAN <= min(error2_MEAN)+error2_SD(index));
  indexSD=min(indexSD);
%%%%%%%%%%%%%%%%%%%%%%%%%%%%%%%%%%%%%%%
%+++ output  %%%%%%%%%%%%%%%%
  CV.method=method;
  CV.Ypred=YR;
  CV.predError=error;
  CV.RMSECV=cv;
  CV.Q2=Q2;
  CV.RMSECV_min=RMSEP;
  CV.Q2_max=Q2(index);
  CV.optLV=index;
  CV.note='*** The following is based on global min MSE + 1SD';
  CV.RMSECV_min_1SD=cv(indexSD);
  CV.Q2_max_1SD=Q2(indexSD);
  CV.optLV_1SD=indexSD;
%%%%%%%%%%%%%%%%%%%%%%%%%%%%%
