# Supplementary material for: Precision Automation of Cell Type Classification and Sub-Cellular Fluorescence Quantification from Laser Scanning Confocal Images
Source: Front Plant Sci. 2016 Feb 9;7:119. doi: 10.3389/fpls.2016.00119 (PMC4746258; doi:10.3389/fpls.2016.00119)
Supplement: Supplementary file 3 [file DataSheet1.ZIP › 20151214_MatlabFiles/scripts/03_supplementary/libPLS_1.95/plsldaval.m]

function [ypred,error]=plsldaval(model,Xtest,ytest)
%+++ To predict the future sample use the PLS model obtained by the function
%+++ pls_lda in this software package.
%+++ Nov.16,2007. H.D. Li.

[M,N]=size(Xtest);
%scale
method=model.method;
sscale=model.scale_para;
for i=1:N; Xtest(:,i)=(Xtest(:,i)-sscale(1,i))/sscale(2,i);end
%%%%%%%%%% predict %%%%%%%%%%%%%%%%%%%
coef=model.regcoef_lda_origin;
ypred=Xtest*coef(1:end-1)+coef(end);
error=sum(sign(ypred)~=ytest)/length(ytest);
%%%%%%%%%%%%%%%%%%%%%%%%%%%%%%%%%%%%%%%
