# Supplementary material for: Precision Automation of Cell Type Classification and Sub-Cellular Fluorescence Quantification from Laser Scanning Confocal Images
Source: Front Plant Sci. 2016 Feb 9;7:119. doi: 10.3389/fpls.2016.00119 (PMC4746258; doi:10.3389/fpls.2016.00119)
Supplement: Supplementary file 3 [file DataSheet1.ZIP › 20151214_MatlabFiles/scripts/03_supplementary/libPLS_1.95/plsnipals.m]

function [B,Wstar,T,P,Q,W,R2X,R2Y]=plsnipals(X,Y,A)
%+++ The NIPALS algorithm for both PLS-1 (a single y) and PLS-2 (multiple Y)
%+++ X: n x p matrix
%+++ Y: n x m matrix
%+++ A: number of latent variables
%+++ Code: Hongdong Li, lhdcsu@gmail.com, Feb, 2014
%+++ reference: Wold, S., M. Sj�str�m, and L. Eriksson, 2001. PLS-regression: a basic tool of chemometrics,
%               Chemometr. Intell. Lab. 58(2001)109-130.


varX=sum(sum(X.^2));
varY=sum(sum(Y.^2));
for i=1:A
    error=1;
    u=Y(:,1);
    niter=0;
    while (error>1e-8 && niter<1000)  % for convergence test
        w=X'*u/(u'*u);
        w=w/norm(w);
        t=X*w;
        q=Y'*t/(t'*t);  % regress Y against t;
        u1=Y*q/(q'*q);
        error=norm(u1-u)/norm(u);
        u=u1;
        niter=niter+1;
    end
    p=X'*t/(t'*t);
    X=X-t*p';
    Y=Y-t*q';
    
    %+++ store
    W(:,i)=w;
    T(:,i)=t;
    P(:,i)=p;
    Q(:,i)=q;
    
end

%+++ calculate explained variance
R2X=diag(T'*T*P'*P)/varX;
R2Y=diag(T'*T*Q'*Q)/varY;

Wstar=W*(P'*W)^(-1); 
B=Wstar*Q';
Q=Q';

%+++ 
