# Supplementary material for: Precision Automation of Cell Type Classification and Sub-Cellular Fluorescence Quantification from Laser Scanning Confocal Images
Source: Front Plant Sci. 2016 Feb 9;7:119. doi: 10.3389/fpls.2016.00119 (PMC4746258; doi:10.3389/fpls.2016.00119)
Supplement: Supplementary file 3 [file DataSheet1.ZIP › 20151214_MatlabFiles/scripts/03_supplementary/libPLS_1.95/plsval.m]

function [ypred,RMSEP]=plsval(plsmodel,Xtest,ytest,nLV)
%+++ Compute prediction errors on a test set
%+++ plsmodel: a structural data obtained from the function pls.m in this directory;
%+++ Xtest: test samples
%+++ ytest: y values for test samples (for "really" new samples, no y values available
%+++ nLV: number of latent variables for calibration models.
%+++ Hongdong Li,Oct.21,2007;

if nargin<4;nLV=size(plsmodel.X_scores,2);end;

Xtest=[Xtest ones(size(Xtest,1),1)]; 
ypred=Xtest*plsmodel.regcoef_original_all(:,nLV);
RMSEP=sqrt(sumsqr(ypred-ytest)/length(ytest));
