# Supplementary material for: Precision Automation of Cell Type Classification and Sub-Cellular Fluorescence Quantification from Laser Scanning Confocal Images
Source: Front Plant Sci. 2016 Feb 9;7:119. doi: 10.3389/fpls.2016.00119 (PMC4746258; doi:10.3389/fpls.2016.00119)
Supplement: Supplementary file 3 [file DataSheet1.ZIP › 20151214_MatlabFiles/scripts/03_supplementary/libPLS_1.95/powermethod.m]

function [evec,eval]=powermethod(X)
%+++ Power method for computing inverse of a symmetric matrix.

epslon=1e-10;
error=1;
x0=X(:,1);
while error>epslon
    x1=X*x0;
    lambda=norm(x1);
    x1=x1/lambda;
    error=norm(x1-x0)/norm(x0);
    x0=x1;
end
evec=x1;
eval=lambda;


    
