# Supplementary material for: Precision Automation of Cell Type Classification and Sub-Cellular Fluorescence Quantification from Laser Scanning Confocal Images
Source: Front Plant Sci. 2016 Feb 9;7:119. doi: 10.3389/fpls.2016.00119 (PMC4746258; doi:10.3389/fpls.2016.00119)
Supplement: Supplementary file 3 [file DataSheet1.ZIP › 20151214_MatlabFiles/scripts/03_supplementary/libPLS_1.95/splineValue.m]

function [xnew,ynew]=splineValue(x,y)
%+++ spline for interpolation.
%+++ 
%+++ Aug., 2010.

minx=min(x);
maxx=max(x);
d=(maxx-minx)/128;
xnew=linspace(minx-d,maxx+d,128);
ynew=spline(x,y,xnew);
