# Supplementary material for: Precision Automation of Cell Type Classification and Sub-Cellular Fluorescence Quantification from Laser Scanning Confocal Images
Source: Front Plant Sci. 2016 Feb 9;7:119. doi: 10.3389/fpls.2016.00119 (PMC4746258; doi:10.3389/fpls.2016.00119)
Supplement: Supplementary file 3 [file DataSheet1.ZIP › 20151214_MatlabFiles/scripts/03_supplementary/libPLS_1.95/tp.m]

function [t,w,p,sr]=tp(X,b)
%+++ target projection for PLS proposed by Olav Kvalheim et al.
%+++ regression vector from PLS
%+++ Advisor: Yizeng Liang, yizeng_liang@263.net.
%+++ H.D. Li, Feb. 12, 2010, lhdcsu@gmail.com.


w=b/norm(b);
t=X*w;
p=X'*t/(t'*t);

Xtp=t*p';
Xr=X-Xtp;

%+++ Compute selectivity ratio
for i=1:size(X,2)
  vartp(i)=sumsqr(Xtp(:,i));
  varr(i)=sumsqr(Xr(:,i));
end
sr=vartp./(varr+eps); % sr.
%+++ end
