# Supplementary material for: Precision Automation of Cell Type Classification and Sub-Cellular Fluorescence Quantification from Laser Scanning Confocal Images
Source: Front Plant Sci. 2016 Feb 9;7:119. doi: 10.3389/fpls.2016.00119 (PMC4746258; doi:10.3389/fpls.2016.00119)
Supplement: Supplementary file 3 [file DataSheet1.ZIP › 20151214_MatlabFiles/scripts/03_supplementary/libPLS_1.95/vip.m]

function VIP=vip(X,y,T,W,Q)
%+++ Calculate the vip for each variable to the response;
%+++ T,W,Q are output from plsnipals.m
%+++ T: socres, which can be obtained by pls_nipals.m 
%+++ W: weight, which can be obtained by pls_nipals.m 
%+++ Q: Y-loadings
%+++ VIP=sqrt(p*q/s);
%+++      where, p is a constant, denoting the number of variables in x
%                q stands for the explained variance of Y by each variable
%                s represents the total variance explained by A components
%+++ Reference: Tahir Mehmood et al, Chemometrics and Intelligent Laboratory Systems 118 (2012)62?69
%+++ HDLi


s=diag(T'*T*Q*Q');
%initializing
[m,p]=size(X);
[m,h]=size(T);
%+++ calculate VIP;
VIP=[];
for i=1:p
    weight=[];
    for j=1:h
        weight(j,1)= (W(i,j)/norm(W(:,j)))^2;
    end
    q=s'*weight;  % explained variance by variable i
    VIP(i)=sqrt(p*q/sum(s));   
end

%+++ 
