# Supplementary material for: Precision Automation of Cell Type Classification and Sub-Cellular Fluorescence Quantification from Laser Scanning Confocal Images
Source: Front Plant Sci. 2016 Feb 9;7:119. doi: 10.3389/fpls.2016.00119 (PMC4746258; doi:10.3389/fpls.2016.00119)
Supplement: Supplementary file 3 [file DataSheet1.ZIP › 20151214_MatlabFiles/scripts/03_supplementary/MFquestdlg.m]

function ButtonName=MFquestdlg(Pos,Question,Title,Btn1,Btn2,Btn3,Default)
% MFQUESTDLG Question dialog box.
% ----------------------------------------------------------------------- 
%  --------------------- Modified Function Help ----------------------
%  MFquestdlg is a simple modification of questdlg which enables user
%  to specify the position of 'questdlg' question dialog box on the screen.
%  Everything is like the original questdlg, except that you need to determine
%  your desirable position with a two-element vector of the form:
%  [left, bottom]
%  where left and bottom define the distance from the lower-left corner
%  of the screen to the lower-left corner of the question dialog box.
%  left and bottom are NORMALIZED units, obviously between 0 and 1.
%  The position vector must be added as the first element of MFquestdlg.
%  Example:
%  button = MFquestdlg ( [ 0.6 , 0.1 ] , 'Is the position proper?' , 'Is it OK?' ); 
% -------------------------------------------------------------------------
%  ------------------------ Original Function Help ---------------------------
%  ButtonName = QUESTDLG(Question) creates a modal dialog box that
%  automatically wraps the cell array or string (vector or matrix)
%  Question to fit an appropriately sized window.  The name of the
%  button that is pressed is returned in ButtonName.  The Title of
%  the figure may be specified by adding a second string argument:
%
%    ButtonName = questdlg(Question, Title)
%
%  Question will be interpreted as a normal string.
%
%  QUESTDLG uses UIWAIT to suspend execution until the user responds.
%
%  The default set of buttons names for QUESTDLG are 'Yes','No' and
%  'Cancel'.  The default answer for the above calling syntax is 'Yes'.
%  This can be changed by adding a third argument which specifies the
%  default Button:
%
%    ButtonName = questdlg(Question, Title, 'No')
%
%  Up to 3 custom button names may be specified by entering
%  the button string name(s) as additional arguments to the function
%  call.  If custom button names are entered, the default button
%  must be specified by adding an extra argument, DEFAULT, and
%  setting DEFAULT to the same string name as the button you want
%  to use as the default button:
%
%    ButtonName = questdlg(Question, Title, Btn1, Btn2, DEFAULT);
%
%  where DEFAULT is set to Btn1.  This makes Btn1 the default answer.
%  If the DEFAULT string does not match any of the button string names,
%  a warning message is displayed.
%
%  To use TeX interpretation for the Question string, a data
%  structure must be used for the last argument, i.e.
%
%    ButtonName = questdlg(Question, Title, Btn1, Btn2, OPTIONS);
%
%  The OPTIONS structure must include the fields Default and Interpreter.
%  Interpreter may be 'none' or 'tex' and Default is the default button
%  name to be used.
%
%  If the dialog is closed without a valid selection, the return value
%  is empty.
%
%  Example:
%
%  ButtonName = questdlg('What is your favorite color?', ...
%                        'Color Question', ...
%                        'Red', 'Green', 'Blue', 'Green');
%  switch ButtonName,
%    case 'Red',
%     disp('Your favorite color is Red');
%    case 'Blue',
%     disp('Your favorite color is Blue.')
%     case 'Green',
%      disp('Your favorite color is Green.');
%  end % switch
%
%  See also DIALOG, ERRORDLG, HELPDLG, INPUTDLG, LISTDLG,
%    MSGBOX, WARNDLG, FIGURE, TEXTWRAP, UIWAIT, UIRESUME.


%  Copyright 1984-2009 The MathWorks, Inc.
%  $Revision: 5.55.4.15 $


if nargin<1
  error('MATLAB:questdlg:TooFewArguments', 'Too few arguments for QUESTDLG');
end

Interpreter='none';
if ~iscell(Question),Question=cellstr(Question);end

%%%%%%%%%%%%%%%%%%%%%
%%% General Info. %%%
%%%%%%%%%%%%%%%%%%%%%
Black      =[0       0        0      ]/255;
% LightGray  =[192     192      192    ]/255;
% LightGray2 =[160     160      164    ]/255;
% MediumGray =[128     128      128    ]/255;
% White      =[255     255      255    ]/255;

%%%%%%%%%%%%%%%%%%%%
%%% Nargin Check %%%
%%%%%%%%%%%%%%%%%%%%
if nargout>1
  error('MATLAB:questdlg:WrongNumberOutputs', 'Wrong number of output arguments for QUESTDLG');
end
if nargin==2,Title=' ';end
if nargin<=3, Default='Yes';end
if nargin==4, Default=Btn1 ;end
if nargin<=4, Btn1='Yes'; Btn2='No'; Btn3='Cancel';NumButtons=3;end
if nargin==5, Default=Btn2;Btn2=[];Btn3=[];NumButtons=1;end
if nargin==6, Default=Btn3;Btn3=[];NumButtons=2;end
if nargin==7, NumButtons=3;end
if nargin>7
  error('MATLAB:questdlg:TooManyInputs', 'Too many input arguments');NumButtons=3; %#ok
end

if isstruct(Default),
  Interpreter=Default.Interpreter;
  Default=Default.Default;
end

set(0,'Units','pixels');  % <<<<<<<<<<----------MODIFIED
scnsize=get(0,'ScreenSize');  % <<<<<<<<<<----------MODIFIED
% FigPos    = get(0,'DefaultFigurePosition'); % <<<<<<<<<<----------MODIFIED
FigPos(1)=Pos(1)*scnsize(3);  % <<<<<<<<<<----------MODIFIED
FigPos(2)=Pos(2)*scnsize(4);  % <<<<<<<<<<----------MODIFIED
FigPos(3) = 267;
FigPos(4) =  70;
% FigPos    = getnicedialoglocation(FigPos, get(0,'DefaultFigureUnits')); % <<<<<<<<<<----------MODIFIED


QuestFig=dialog(                                    ...
  'Visible'         ,'off'                      , ...
  'Name'            ,Title                      , ...
  'Pointer'         ,'arrow'                    , ...
  'Position'        ,FigPos                     , ...
  'KeyPressFcn'     ,@doFigureKeyPress          , ...
  'IntegerHandle'   ,'off'                      , ...
  'WindowStyle'     ,'normal'                   , ...
  'HandleVisibility','callback'                 , ...
  'CloseRequestFcn' ,@doDelete                  , ...
  'Tag'             ,Title                        ...
  );

%%%%%%%%%%%%%%%%%%%%%
%%% Set Positions %%%
%%%%%%%%%%%%%%%%%%%%%
DefOffset  =10;

IconWidth  =54;
IconHeight =54;
IconXOffset=DefOffset;
IconYOffset=FigPos(4)-DefOffset-IconHeight;  %#ok
IconCMap=[Black;get(QuestFig,'Color')];  %#ok

DefBtnWidth =56;
BtnHeight   =22;

BtnYOffset=DefOffset;

BtnWidth=DefBtnWidth;

ExtControl=uicontrol(QuestFig   , ...
  'Style'    ,'pushbutton', ...
  'String'   ,' '          ...
  );

btnMargin=1.4;
set(ExtControl,'String',Btn1);
BtnExtent=get(ExtControl,'Extent');
BtnWidth=max(BtnWidth,BtnExtent(3)+8);
if NumButtons > 1
  set(ExtControl,'String',Btn2);
  BtnExtent=get(ExtControl,'Extent');
  BtnWidth=max(BtnWidth,BtnExtent(3)+8);
  if NumButtons > 2
    set(ExtControl,'String',Btn3);
    BtnExtent=get(ExtControl,'Extent');
    BtnWidth=max(BtnWidth,BtnExtent(3)*btnMargin);
  end
end
BtnHeight = max(BtnHeight,BtnExtent(4)*btnMargin);

delete(ExtControl);

MsgTxtXOffset=IconXOffset+IconWidth;

FigPos(3)=max(FigPos(3),MsgTxtXOffset+NumButtons*(BtnWidth+2*DefOffset));
set(QuestFig,'Position',FigPos);

BtnXOffset=zeros(NumButtons,1);

if NumButtons==1,
  BtnXOffset=(FigPos(3)-BtnWidth)/2;
elseif NumButtons==2,
  BtnXOffset=[MsgTxtXOffset
    FigPos(3)-DefOffset-BtnWidth];
elseif NumButtons==3,
  BtnXOffset=[MsgTxtXOffset
    0
    FigPos(3)-DefOffset-BtnWidth];
  BtnXOffset(2)=(BtnXOffset(1)+BtnXOffset(3))/2;
end

MsgTxtYOffset=DefOffset+BtnYOffset+BtnHeight;
% Calculate current msg text width and height. If negative,
% clamp it to 1 since its going to be recalculated/corrected later
% based on the actual msg string
MsgTxtWidth=max(1, FigPos(3)-DefOffset-MsgTxtXOffset-IconWidth);
MsgTxtHeight=max(1, FigPos(4)-DefOffset-MsgTxtYOffset);

MsgTxtForeClr=Black;
MsgTxtBackClr=get(QuestFig,'Color');

CBString='uiresume(gcbf)';
DefaultValid = false;
DefaultWasPressed = false;
BtnHandle = cell(NumButtons, 1);
DefaultButton = 0;

% Check to see if the Default string passed does match one of the
% strings on the buttons in the dialog. If not, throw a warning.
for i = 1:NumButtons
  switch i
    case 1
      ButtonString=Btn1;
      ButtonTag='Btn1';
      if strcmp(ButtonString, Default)
        DefaultValid = true;
        DefaultButton = 1;
      end

    case 2
      ButtonString=Btn2;
      ButtonTag='Btn2';
      if strcmp(ButtonString, Default)
        DefaultValid = true;
        DefaultButton = 2;
      end
    case 3
      ButtonString=Btn3;
      ButtonTag='Btn3';
      if strcmp(ButtonString, Default)
        DefaultValid = true;
        DefaultButton = 3;
      end
  end

  BtnHandle{i}=uicontrol(QuestFig            , ...
    'Style'              ,'pushbutton', ...
    'Position'           ,[ BtnXOffset(1) BtnYOffset BtnWidth BtnHeight ]           , ...
    'KeyPressFcn'        ,@doControlKeyPress , ...
    'CallBack'           ,CBString    , ...
    'String'             ,ButtonString, ...
    'HorizontalAlignment','center'    , ...
    'Tag'                ,ButtonTag     ...
    );
end

if ~DefaultValid
  warnstate = warning('backtrace','off');
  warning('MATLAB:QUESTDLG:stringMismatch','Default string does not match any button string name.');
  warning(warnstate);
end

MsgHandle=uicontrol(QuestFig            , ...
  'Style'              ,'text'         , ...
  'Position'           ,[MsgTxtXOffset MsgTxtYOffset 0.95*MsgTxtWidth MsgTxtHeight ]              , ...
  'String'             ,{' '}          , ...
  'Tag'                ,'Question'     , ...
  'HorizontalAlignment','left'         , ...
  'FontWeight'         ,'bold'         , ...
  'BackgroundColor'    ,MsgTxtBackClr  , ...
  'ForegroundColor'    ,MsgTxtForeClr    ...
  );

[WrapString,NewMsgTxtPos]=textwrap(MsgHandle,Question,75);

% NumLines=size(WrapString,1);

AxesHandle=axes('Parent',QuestFig,'Position',[0 0 1 1],'Visible','off');

texthandle=text( ...  
    'Parent'              ,AxesHandle                      , ...
    'Units'               ,'pixels'                        , ...
    'Color'               ,get(BtnHandle{1},'ForegroundColor')   , ...
    'HorizontalAlignment' ,'left'                          , ...
    'FontName'            ,get(BtnHandle{1},'FontName')    , ...
    'FontSize'            ,get(BtnHandle{1},'FontSize')    , ...
    'VerticalAlignment'   ,'bottom'                        , ...
    'String'              ,WrapString                      , ...
    'Interpreter'         ,Interpreter                     , ...
    'Tag'                 ,'Question'                        ...
    );

textExtent = get(texthandle, 'extent');

% (g357851)textExtent and extent from uicontrol are not the same. For window, extent from uicontrol is larger
%than textExtent. But on Mac, it is reverse. Pick the max value.
MsgTxtWidth=max([MsgTxtWidth NewMsgTxtPos(3)+2 textExtent(3)]);
MsgTxtHeight=max([MsgTxtHeight NewMsgTxtPos(4)+2 textExtent(4)]);

MsgTxtXOffset=IconXOffset+IconWidth+DefOffset;
FigPos(3)=max(NumButtons*(BtnWidth+DefOffset)+DefOffset, ...
  MsgTxtXOffset+MsgTxtWidth+DefOffset);


% Center Vertically around icon
if IconHeight>MsgTxtHeight,
  IconYOffset=BtnYOffset+BtnHeight+DefOffset;
  MsgTxtYOffset=IconYOffset+(IconHeight-MsgTxtHeight)/2;
  FigPos(4)=IconYOffset+IconHeight+DefOffset;
  % center around text
else
  MsgTxtYOffset=BtnYOffset+BtnHeight+DefOffset;
  IconYOffset=MsgTxtYOffset+(MsgTxtHeight-IconHeight)/2;
  FigPos(4)=MsgTxtYOffset+MsgTxtHeight+DefOffset;
end

if NumButtons==1,
  BtnXOffset=(FigPos(3)-BtnWidth)/2;
elseif NumButtons==2,
  BtnXOffset=[(FigPos(3)-DefOffset)/2-BtnWidth
    (FigPos(3)+DefOffset)/2
    ];

elseif NumButtons==3,
  BtnXOffset(2)=(FigPos(3)-BtnWidth)/2;
  BtnXOffset=[BtnXOffset(2)-DefOffset-BtnWidth
    BtnXOffset(2)
    BtnXOffset(2)+BtnWidth+DefOffset
    ];
end
set(QuestFig ,'Position',FigPos); % <<<<<<<<<<----------MODIFIED
% set(QuestFig ,'Position',getnicedialoglocation(FigPos, get(QuestFig,'Units'))); % <<<<<<<<<<----------MODIFIED
assert(iscell(BtnHandle));
BtnPos=cellfun(@(bh)get(bh,'Position'), BtnHandle, 'UniformOutput', false);
BtnPos=cat(1,BtnPos{:});
BtnPos(:,1)=BtnXOffset;
BtnPos=num2cell(BtnPos,2);

assert(iscell(BtnPos));
cellfun(@(bh,pos)set(bh, 'Position', pos), BtnHandle, BtnPos, 'UniformOutput', false);

if DefaultValid
%   setdefaultbutton(QuestFig, BtnHandle{DefaultButton}); % <<<<<<<<<<----------MODIFIED
end

delete(MsgHandle);


set(texthandle, 'Position',[MsgTxtXOffset MsgTxtYOffset 0]);


IconAxes=axes(                                      ...
  'Parent'      ,QuestFig              , ...
  'Units'       ,'Pixels'              , ...
  'Position'    ,[IconXOffset IconYOffset IconWidth IconHeight], ...
  'NextPlot'    ,'replace'             , ...
  'Tag'         ,'IconAxes'              ...
  );

set(QuestFig ,'NextPlot','add');

load dialogicons.mat questIconData questIconMap;
IconData=questIconData;
questIconMap(256,:)=get(QuestFig,'color');
IconCMap=questIconMap;

Img=image('CData',IconData,'Parent',IconAxes);
set(QuestFig, 'Colormap', IconCMap);
set(IconAxes, ...
  'Visible','off'           , ...
  'YDir'   ,'reverse'       , ...
  'XLim'   ,get(Img,'XData'), ...
  'YLim'   ,get(Img,'YData')  ...
  );

% make sure we are on screen
movegui(QuestFig)


set(QuestFig ,'WindowStyle','modal','Visible','on');
drawnow;

if DefaultButton ~= 0
  uicontrol(BtnHandle{DefaultButton});
end

if ishghandle(QuestFig)
  % Go into uiwait if the figure handle is still valid.
  % This is mostly the case during regular use.
  uiwait(QuestFig);
end

% Check handle validity again since we may be out of uiwait because the
% figure was deleted.
if ishghandle(QuestFig)
  if DefaultWasPressed
    ButtonName=Default;
  else
    ButtonName=get(get(QuestFig,'CurrentObject'),'String');
  end
  doDelete;
else
  ButtonName='';
end

  function doFigureKeyPress(obj, evd)  %#ok
    switch(evd.Key)
      case {'return','space'}
        if DefaultValid
          DefaultWasPressed = true;
          uiresume(gcbf);
        end
      case 'escape'
        doDelete
    end
  end

  function doControlKeyPress(obj, evd)  %#ok
    switch(evd.Key)
      case {'return'}
        if DefaultValid
          DefaultWasPressed = true;
          uiresume(gcbf);
        end
      case 'escape'
        doDelete
    end
  end

  function doDelete(varargin)
    delete(QuestFig);
  end
end
