# Supplementary material for: Precision Automation of Cell Type Classification and Sub-Cellular Fluorescence Quantification from Laser Scanning Confocal Images
Source: Front Plant Sci. 2016 Feb 9;7:119. doi: 10.3389/fpls.2016.00119 (PMC4746258; doi:10.3389/fpls.2016.00119)
Supplement: Supplementary file 3 [file DataSheet1.ZIP › 20151214_MatlabFiles/scripts/03_supplementary/Test_xlWrite.m]

%% Small demonstration on how to use XLWRITE

%% Initialisation of POI Libs
% Add Java POI Libs to matlab javapath
javaaddpath('poi_library/poi-3.8-20120326.jar');
javaaddpath('poi_library/poi-ooxml-3.8-20120326.jar');
javaaddpath('poi_library/poi-ooxml-schemas-3.8-20120326.jar');
javaaddpath('poi_library/xmlbeans-2.3.0.jar');
javaaddpath('poi_library/dom4j-1.6.1.jar');
javaaddpath('poi_library/stax-api-1.0.1.jar');

%% Data Generation for XLSX
% Define an xls name
fileName = 'test_xlwrite.xlsx';
sheetName = 'this_is_sheetname';
startRange = 'B3';

% Generate some data
xlsData = {'A Number' 'Boolean Data' 'Empty Cells' 'Strings';...
    1 true [] 'String Text';...
    5 false [] 'Another very descriptive text';...
    -6.26 false 'This should have been an empty cell but I made an error' 'This is text';...
    1e8 true [] 'Last cell with text';...
    1e3 false NaN NaN;...
    1e2 true [] 'test'}

%% Generate XLSX file
xlwrite(fileName, xlsData, sheetName, startRange);
