# Supplementary material for: Precision Automation of Cell Type Classification and Sub-Cellular Fluorescence Quantification from Laser Scanning Confocal Images
Source: Front Plant Sci. 2016 Feb 9;7:119. doi: 10.3389/fpls.2016.00119 (PMC4746258; doi:10.3389/fpls.2016.00119)
Supplement: Supplementary file 3 [file DataSheet1.ZIP › 20151214_MatlabFiles/scripts/04_Common/cell_classification.m]

function  [predict_Idrf,scores,predict_Idperimag, ClassiFeatuReport, ROIS]=cell_classification(ExperInfo,data_dir,fvtrain,labeltrain,fvtest,fname,featureInd,out_path4Classification,Out_path4classification,maskStore, ROIS,confThreshold,cellTypes,cellTypeIndex,trainsetID,FeatSelection);
% classify the cells if the output path is provided the results are saved
%   this script is common to both training set and main pipelines

% %***input ***
% *fvtrain is training sample [# training object, #attributes]
% *labeltrain is the label of every object in the training set [ #training
% object, 1] 
% fvtest is testing sample [# objects in the training set, #attributes];
% fname is the name of all attributes
% ind is the featureIndex of the attributes we want to test
% data_dir is directory containing data set (LSM files) and out_dirImages is the directory that
% the result is saved. 

%***output***
% *predict_Idrf is the label of every sample  20141115HH: replaces
% predict_Idall which was no longer defined in randomForestpredict.m  
% *scores is the confidence value for every object classified. 
%predict_Idperimag is the label for cells of every image.
%Variable names don't match
%   clean up later

%%  1) Set variables and directories 
    out_dirImages=out_path4Classification;
    out_dir0=Out_path4classification;
    out_dir0=strrep(out_dir0,'//','/');

    %Make folder name with all features (by number)
    tt=[];
    for i=1:(numel(featureInd)-1)
        tt=[tt,num2str(featureInd(i)),'-'];
    end
     name=['F-',tt,num2str(featureInd(end))];   
          
    %Create directories for export 
    mkdir(fullfile(out_dirImages,name));
%     mkdir(fullfile(out_dirImages,name,'Images'));
%     mkdir(fullfile(out_dirImages,name,'excel'));
%     out_dir1=fullfile(out_dirImages ,name,'Images');
%     out_dir2=fullfile(out_dirImages,name,'excel');   
    
    out_dir1=fullfile(out_dirImages ,name);
    out_dir2=fullfile(out_dirImages,name);   

    % check if we cropped image
     crop = isfield(ROIS, 'cropbox');
     % of we cropped the image the value of features in column 21 of the objects outside the
     % box is zero we remove them
     if crop
         x=find(fvtest(:,21)==0);
         fvtest(x,:)=[];
     end

    %Load the training set info for the classification
    %   Need to truncate this to omit data for cell types excluded for
    %   further analysis. 
    
    %HH New 20150123: filter by cellTypes that were admitted for further
    %analysis

        fvtrain=fvtrain(:,featureInd);
        fvtest=fvtest(:,featureInd);
        fname=fname(featureInd);

    %Adjust labeltrain and fvtrain to have only the rows with the appropriate index
        
     keeprows=[];
     for ii=1:numel(cellTypeIndex);
         tmp=strmatch(cellTypeIndex(ii),labeltrain);
         keeprows=vertcat(keeprows,tmp);
     end
     
     fvtrain=fvtrain(keeprows,:);
     labeltrain=labeltrain(keeprows,:);
        
    %Build model parameters from training set
    [importance,cm, accuracy,b,predict_Idrf]=randomForestTraining(fvtrain,labeltrain);
    %[predict_Idrf,scores]=randomForestpredict(fvtest,model);
    %HH20141115_does not match the function first line, which is...
    %[predict_Idrf,scores]=randomForestpredict(fv,b)  %but fv isn't defined so, need fvtest
    [predict_Idrf,scores]=randomForestpredict(fvtest,b);

    Meanaccuracy=round(mean(accuracy));
    [bla,indsort]=sort(importance,'descend');
    featuresUsed=fname(indsort);
    impt=importance(indsort);
    predict_Idperimag=struct;
    %Create a report of batch-specific classification feature utilization
    %in random forest model, gets imported into immuno_measurements.m and
    %exported into the '_immunlabel.mat' file for each image.
    ClassiFeatuReport.impt=impt;
    ClassiFeatuReport.featuresUsed=featuresUsed;
    
 %display
  L=1;
  newLrf=cell(1,numel(ROIS));

    for image_idx=1: numel(ROIS);
         
        Img=readim(fullfile(data_dir,ROIS(image_idx).name));
      if ~ismac
          Img=joinchannels('RGB',Img);
      end

         ROI1=ROIS(image_idx).ROI1;
         
        %Classify cells according to Random forest model on training set.
        %   either on complete image or cropping, if exists
         if crop
             numobj=numel(ROIS(image_idx).labelID);
             lookupT=zeros(max(ROI1),1);
             lookupT(ROIS(image_idx).labelID)=predict_Idrf(L: L+  numobj-1);
             lookupT=[0; lookupT];      
             Labels=zeros(max(ROIS(image_idx).ROI1),1);
             S=zeros(max(ROIS(image_idx).ROI1),1);
             Labels(ROIS(image_idx).labelID)=predict_Idrf(L: L+  numobj-1);
             S(ROIS(image_idx).labelID)=scores(L: L+  numobj-1);
            %Output for predict_Idperimag seriously wrong! HH:20150226 so
            %fix
            % predict_Idperimag(image_idx).labels=Labels;  
            % predict_Idperimag(image_idx).score=S;        %this is not correct!  
            %instead...
            [Y,I] = max(scores,[],2);
            predict_Idperimag(image_idx).scores=Y(L:L+ numobj-1);
            predict_Idperimag(image_idx).labels=I(L:L+ numobj-1);
            
             
             
         else
             numobj=max(ROIS(image_idx).ROI1);
             lookupT=[0;predict_Idrf(L: L+numobj-1)]; 
             %again, this is calling the wrong data...
%              predict_Idperimag(image_idx).labels=predict_Idrf(L: L+numobj-1);
%              predict_Idperimag(image_idx).score=scores(L: L+numobj-1);
            [Y,I] = max(scores,[],2);
            predict_Idperimag(image_idx).scores=Y(L:L+ numobj-1);
            predict_Idperimag(image_idx).labels=I(L:L+ numobj-1);
            
            
        end
         
          ROIS(image_idx).label= predict_Idperimag;  
          
         newLrf{image_idx}=lut(ROI1,lookupT);   
         out= overlay(Img{3},newLrf{image_idx})
         sizeImg=size(Img{3});
         width=sizeImg(1);
         height=sizeImg(2);
         xpos=width-width/5
            text(xpos+120,45,strcat(ClassiFeatuReport.featuresUsed,' ='),'FontSize',[14],'Color','Yellow','HorizontalAlignment','Right','VerticalAlignment','Top','BackgroundColor','Black');
            text(xpos+125,45,num2cell(ClassiFeatuReport.impt),'FontSize',[14],'Color','Yellow','HorizontalAlignment','Left','VerticalAlignment','Top','BackgroundColor','Black');
            text(width,25,'Scores','FontSize',[14],'Color','Yellow','HorizontalAlignment','Right','VerticalAlignment','Top','BackgroundColor','Black');
            text(width,35,'-------------------------','FontSize',[14],'Color','Yellow','HorizontalAlignment','Right','VerticalAlignment','Top');
                        
            %Legend for cell types
            colorZ={'Red','Green','Navy','Yellow','Cyan','Magenta','LtRed','Olive','SkyBlue','MBlue','Rose','Orange','Lime'};
            colorzUsed=colorZ(1:numel(cellTypes));
            text(xpos+125,height-numel(cellTypes)*20,strcat(cellTypes,' =     '),'FontSize',[14],'Color','Yellow','HorizontalAlignment','Right','VerticalAlignment','Bottom','BackgroundColor','Black');
            text(xpos+125,height-numel(cellTypes)*20,colorzUsed,'FontSize',[14],'Color','Yellow','HorizontalAlignment','Left','VerticalAlignment','Bottom','BackgroundColor','Black');
           
            %Display the training set and feature selection iteration used
           
            text(10,height-50,strcat('Trainingset = ',strrep(trainsetID,'_','\_')),'FontSize',[14],'Color','Yellow','HorizontalAlignment','Left','VerticalAlignment','Bottom','BackgroundColor','Black');
            text(10,height-30,strcat('Iteration = ',strrep(FeatSelection,'_','\_')),'FontSize',[14],'Color','Yellow','HorizontalAlignment','Left','VerticalAlignment','Bottom','BackgroundColor','Black');


         outname=fullfile(out_dir1,[ROIS(image_idx).name(1:end-4),'ClassImg.jpg']);
        % hgexport(gcf, outname, hgexport('factorystyle'),'Format','jpg');
       %  hgexport(gcf,outname)
         
         %writeim(out,outname);  
         saveas(gcf,outname,'jpg')
     
         
         ROIS(image_idx).label=predict_Idrf(L: L+numobj-1);         
         L=L+numobj;  
         
         
    end
        
        %20141115HH:Can't find 'model' in new version of code, so..
        model=b;
        save(Out_path4classification,'model','predict_Idrf','scores','predict_Idperimag');
       

%     %+++ Function: orthogonal to latent sturctures(O-PLS)
%     %+++ Input:  X: m x n  (Sample matrix)
%     %            Y: m x 1  (measured property)
%     %+++     Xtest: test samples
%     %         nOSC: The number of OSC components to remove
%       X=fvtrain;
%       Y=labeltrain;
%       Xtest=????
%       nOSC=????
%       out=opls(X,Y,Xtest,nOSC)
%         
             
      

close all;  %close figures

% %   Following produces 'POI library is not loaded' error
%         end1=['A',num2str(numel(impt))];
%         end2=['B',num2str(numel(impt))];
%         xlwrite([out_dir2,name,'.xlsx'],featuresUsed,'features',['A1:',end1]);
%         xlwrite([out_dir2,name,'.xlsx'],impt,'features',['B1:',end2]);
%         xlwrite([out_dir2,name,'.xlsx'],cm,'confusionMatrix');
%         xlwrite([out_dir2,name,'.xlsx'],Meanaccuracy,'accuracy');
