# Supplementary material for: Precision Automation of Cell Type Classification and Sub-Cellular Fluorescence Quantification from Laser Scanning Confocal Images
Source: Front Plant Sci. 2016 Feb 9;7:119. doi: 10.3389/fpls.2016.00119 (PMC4746258; doi:10.3389/fpls.2016.00119)
Supplement: Supplementary file 3 [file DataSheet1.ZIP › 20151214_MatlabFiles/scripts/04_Common/celldivision.m]

function divided=celldivision (cellextent,maskobj,image_center)


% This function divides maskobj into 4 quarters. In order to make division we
% need to have the center of cells maskcell is used to find the cell
% center. maskobj can be any of the ROIS. maskcell and maskobj and the
% division results are all binary. 
% Azadeh Fakhrzadeh 17/09/2014


sz=size(maskobj);

c=round(cellextent.Center');  % I want to use the center of object as origin. on left the xs are - and on right...  
                              % it is the same for ys

image_center_vec=[image_center(1),-image_center(2)]; % the cente of image is used for the radial vector estimation

radialvec=(c.*[1,-1])-image_center_vec;
radialAng=atan2(radialvec(:,2),radialvec(:,1)); %% Angle of line passing form center of image to center of cell 
%radialSlop=radialvec(:,2)./radialvec(:,1); %% slope of line passing form center of image to the cnetre of cell 
%slope90=-(1./radialSlop); %perpendicular line to the radial vec
% obj=18;
% b
% hold on
% x2=c(obj,1);
% y2=c(obj,2);
% plot([125, x2],[125,y2]) 

theta45=radialAng+pi/4; % angle of line (which makes  45 degree with radialvec)  with horizontal line. 
slope45=tan(theta45);
slope45_90=-(1./slope45); %%% AZADEH: what happens here if slope45 is 0?

%  y1=slope45(obj)*((x2-20)-x2)+y2; 
%  plot([x2-20,x2],[y1,y2],'w') 


%% here ID is correct

% cut the object a
n = [cellextent.Minimum,cellextent.Maximum];
sx=max(0,n(1,1)); % I don't think this can happen? (CL)
ex=min(sz(1)-1,n(1,2)); % I don't think this can happen? (CL)
sy=max(0,n(2,1)); % I don't think this can happen? (CL)
ey=min(sz(2)-1,n(2,2)); % I don't think this can happen? (CL)
%mask_wall_cut= maskobj(sx:ex,sy:ey);
%sz_cut=size(mask_wall_cut);
sz_cut = [ex-sx+1,ey-sy+1];

quarter_mask=zeros(sz_cut(2),sz_cut(1));
cent=[(c(1,1)-sx),(c(1,2)-sy)];
xx=(-cent(1)+1:sz_cut(1));
xx=xx(1:sz_cut(1));
yy=((cent(2)-1):-1:-sz_cut(2));
yy=yy(1:sz_cut(2));
xcord=repmat(xx,sz_cut(2),1);
ycord=repmat(yy',1,sz_cut(1));

% t1=xcord(:);
%  t2=ycord(:);
%  cord=[t1,t2];
% in positive x direction 
%  px=1;
% py=-slope90(obj)*px;
% normal=[px,py];
% h=repmat(normal,size(t1,1),1);
% inner=sum(h.*cord,2);
% hh=zeros(size(cord,1),1);
% hh(inner>0)=1;
% mask=reshape(hh,[17,22]);
% quarter_mask(mask>0)=1;

quarter_mask(:) = 4;
s45x = slope45*xcord;
s90x = slope45_90*xcord;
if (-pi/4<radialAng && radialAng<pi/4)  
   quarter_mask((ycord>=s45x) & (ycord< s90x))=1;
   quarter_mask((ycord< s45x) & (ycord>=s90x))=2;
   quarter_mask((ycord>=s45x) & (ycord>=s90x))=3;
  %quarter_mask((ycord< s45x) & (ycord< s90x))=4;
elseif (pi/4<radialAng && radialAng<(pi/2+pi/4))
   quarter_mask((ycord>=s45x) & (ycord< s90x))=3;
  %quarter_mask((ycord< s45x) & (ycord>=s90x))=4;
   quarter_mask((ycord>=s45x) & (ycord>=s90x))=2;
   quarter_mask((ycord< s45x) & (ycord< s90x))=1;
elseif (-(pi/2+pi/4)<radialAng && radialAng<-pi/4)
   quarter_mask((ycord>=s45x) & (ycord< s90x))=3;
  %quarter_mask((ycord< s45x) & (ycord>=s90x))=4;
   quarter_mask((ycord>=s45x) & (ycord>=s90x))=1;
   quarter_mask((ycord< s45x) & (ycord< s90x))=2;
else
   quarter_mask((ycord>=s45x) & (ycord< s90x))=2;
   quarter_mask((ycord< s45x) & (ycord>=s90x))=1;
   quarter_mask((ycord>=s45x) & (ycord>=s90x))=3;
  %quarter_mask((ycord< s45x) & (ycord< s90x))=4;
end


%quarter=quarter_mask.*mask_wall_cut;
divided=newim(sz,'uint8');
divided(sx:ex,sy:ey)=quarter_mask;

%    hold on 
%    plot([1,1024],[1024,1],'w','linewidth',5);
%    plot([1,1024],[1,1024],'w','linewidth',5)
