# Supplementary material for: Precision Automation of Cell Type Classification and Sub-Cellular Fluorescence Quantification from Laser Scanning Confocal Images
Source: Front Plant Sci. 2016 Feb 9;7:119. doi: 10.3389/fpls.2016.00119 (PMC4746258; doi:10.3389/fpls.2016.00119)
Supplement: Supplementary file 3 [file DataSheet1.ZIP › 20151214_MatlabFiles/scripts/04_Common/DIP_initialization_code.m]

if exist ('dip_loc')
     dip_loc;
else
global dip_loc;
dip_loc=uigetdir(pwd,'Load DIPImage package directory');
addpath(strcat(dip_loc,'/common/dipimage',''));
dip_initialise
end
%dipsetpref('imagefilepath','/herebeimages')

%path to dip package:
%/Users/hyha0001/Dropbox/Methodology/10_Programming_general/Matlab/DIPimage/dip

assignin('base','dip_loc',dip_loc);
