# Supplementary material for: Precision Automation of Cell Type Classification and Sub-Cellular Fluorescence Quantification from Laser Scanning Confocal Images
Source: Front Plant Sci. 2016 Feb 9;7:119. doi: 10.3389/fpls.2016.00119 (PMC4746258; doi:10.3389/fpls.2016.00119)
Supplement: Supplementary file 3 [file DataSheet1.ZIP › 20151214_MatlabFiles/scripts/04_Common/Features4ROI.m]

function  [features, featuresall,fname,F]=Features4ROI(data_dir,out_path4features,ROIS,image_center,setID,ExperInfo);
features=[];
featuresall=[];
fname=[];
F=[];

%calculate features

%***Inputs****:
%* ROIS which is the result of segmentation
%* image_center which a matrix containing coordinates of center of images
%* dtat_dir is the path to the the data directory
%* out_dir the result of this function is saved as a mat file in out_dir 

%***Output***
%* features is a cell structure [1 ,  number of images]
%* featuresall is matrix version of features when we put all features of
% all images together  [# objects in image x of images , #features]

% modified by Azadeh 24/10/2014
% changes are marked with AF, 
progressbar(0,0);
for image_idx=1:numel(ROIS)
     
     progressbar([],0);

      if (ismac)
          [Img,info]=readim(fullfile(data_dir,ROIS(image_idx).name));
      else 
          [Img,info]=readim(fullfile(data_dir,ROIS(image_idx).name));
          Img=joinchannels('RGB',Img);
      end      

     PixelsizeWidthinMicro(image_idx)=info.physDims.dimensions(1)*10^6; % added By AF 19/3/2015
     ImgB=Img{ExperInfo.ChannelAssigns(1)};
     msrroi1 = measure(dip_image(ROIS(image_idx).ROI1,'uint32'),ImgB,{ 'size','feret','radius','P2A','Perimeter','center','mu','mean'},[],1);
     msrroi3 = measure(dip_image(ROIS(image_idx).ROI3,'uint32'),ImgB,{'mean','stdDev'},[],1);
     medvalroi1=cell_median(ImgB,ROIS(image_idx).ROI1,max(ROIS(image_idx).ROI1)); %AF change all one more input
     medvalroi3=cell_median(ImgB,ROIS(image_idx).ROI3,max(ROIS(image_idx).ROI1)); % AF chnage   
     %% Calculating incline angle 
     %first Calculate major axes and minor axes and is used for incline
     %angle, incline angle which is the angle between radial axes
     % the major axes

     or=nan(numel(msrroi1.ID),1);
     h=nan(numel(msrroi1.ID),2);     
     mu=msrroi1.mu;
     majoraxes=nan(numel(msrroi1.ID),2);
     minoraxes=nan(numel(msrroi1.ID),2);
     majorAxesLength=nan(numel(msrroi1.ID),1);
     minorAxesLength=nan(numel(msrroi1.ID),1);
     
     for obj=1:numel(msrroi1.ID)
          
          progressbar([],obj/numel(msrroi1.ID));
          t=[mu(1,obj),mu(2,obj);mu(2,obj),mu(3,obj)];
          [v,d]=eig(t);
          or(obj,1)=atan2(v(1,2),v(1,1));
          h(obj,:)=[d(1,1),d(2,2)];
          majoraxes(obj,:)=v(1,:);
          minoraxes(obj,:)=v(2,:);
          majorAxesLength(obj,:)=4*sqrt(d(2,2));
          minorAxesLength(obj,:)=4*sqrt(d(1,1));
      end 
     
     
     centreimage=repmat(image_center(image_idx,:),numel(msrroi1.ID),1);    
     centerobj=round(msrroi1.center');
     radialvec= centreimage-centerobj;
     angleVec=atan2(radialvec(:,2),radialvec(:,1));    
     innerprod=sum((majoraxes.* radialvec),2);
     NormMainAxes=sqrt(sum((majoraxes.*majoraxes),2));
     Normradialvec=sqrt(sum((radialvec.*radialvec),2));
     incline=acos(innerprod./NormMainAxes./ Normradialvec);
     xtemp=find(incline>1.5);
     acuteIncline=incline;
     acuteIncline(xtemp)=pi-acuteIncline(xtemp);
     
   %%  
     
    F.ROI1(image_idx).ID=msrroi1.ID';
    F.ROI1(image_idx).size=msrroi1.size';
    F.ROI1(image_idx).feret=msrroi1.feret';
    F.ROI1(image_idx).radius=msrroi1.radius'; 
    F.ROI1(image_idx).p2a=msrroi1.P2A';
    F.ROI1(image_idx).perimeter=msrroi1.Perimeter';
    F.ROI1(image_idx).mean=msrroi1.mean';   
    F.ROI1(image_idx).center=msrroi1.center';   
    F.ROI1(image_idx).mu=msrroi1.mu';
    F.ROI1(image_idx).ori=or;
    F.ROI1(image_idx).eigenval=h;
    F.ROI1(image_idx).majoraxes=majoraxes;
    F.ROI1(image_idx).minoraxes=minoraxes;
    F.ROI1(image_idx).majorAxesLength=majorAxesLength;
    F.ROI1(image_idx).minorAxesLength=minorAxesLength;    
    F.ROI1(image_idx).radialvec=radialvec;
    F.ROI1(image_idx).angleVec=angleVec;
    F.ROI1(image_idx).Normradialvec=Normradialvec;   
    F.ROI1(image_idx).incline=incline;
    F.ROI1(image_idx).acuteIncline=acuteIncline;
    F.ROI1(image_idx).median=medvalroi1;    
     
    
    F.ROI3(image_idx).ID=msrroi3.ID';
    F.ROI3(image_idx).mean= msrroi3.mean';
    F.ROI3(image_idx).std= msrroi3.stdDev';
    F.ROI3(image_idx).median=medvalroi3;   
    F.Imagename{image_idx}=ROIS(image_idx).name;   
    progressbar(image_idx/numel(ROIS) ,[]);
    
 end
 
[features, featuresall,fname]=makeFeatureVector(F,ROIS,image_center,PixelsizeWidthinMicro);  %AF 20150320 to output metric instead of pixel dims
%redundant to some extent and need to streamline this
 save(char(strcat(out_path4features,'/',setID,'_feature_measures_training.mat')),'features', 'featuresall','fname','F');
 

 function cell_m=cell_median(GrayI,labelI,numL) %AF change add one input

m = labelI>0;
N = 128;
c = diphist2d(GrayI,labelI,m,[0,255],[0.5,numL+0.5],N,numL); %AF change here max(labelI) to numL;
c = dip_image(cumsum(double(c),2));
c = c/c(end,:);
c = c<=0.5;
c = c*xx(c,'corner');
cell_m = double(max(c,[],1)) * (256/N);
 
