# Supplementary material for: Precision Automation of Cell Type Classification and Sub-Cellular Fluorescence Quantification from Laser Scanning Confocal Images
Source: Front Plant Sci. 2016 Feb 9;7:119. doi: 10.3389/fpls.2016.00119 (PMC4746258; doi:10.3389/fpls.2016.00119)
Supplement: Supplementary file 3 [file DataSheet1.ZIP › 20151214_MatlabFiles/scripts/04_Common/filelist_components.m]

function [splitnames,tmpsplitTallyMin, FileListLSM]=filelist_components(FileListGather)

 % input = a cell of n x 1 dimensions


%Derives factors and their levels of the experiment from the filenames. 
% Systematically named files are split into their component factors using the 'fileparts' matlab function.
% Note!!  This requires that the user has included all of the experimental factors (with distinct
%factor levels) in the filenames.  
%Look into providing the Mac and PC users with a (matlab?) method of
%autonaming files if the user was sloppy in collecting data.  Something
%like ID3 tag editing for Mp3s.

  tmpsplitTally=[];
  for name_idx = 1:numel(FileListGather);
  tmpname=char(FileListGather(name_idx)); %grab the specific file path
  [pathstr,name,ext] = fileparts(tmpname); %get filename out of full path name
  tmpsplit=strsplit(name,'_'); %split the filename into parts
  tmpsplitLength=numel(tmpsplit); %
  tmpsplitTally=[tmpsplitTally tmpsplitLength];
  tmpsplitTallyMin=min(tmpsplitTally);  
  FileListLSMTmp=pathstr;
  end
  
 %Inspect 'tmpsplitTally' to find the files that do not have sufficient
 %number of '_' separated terms.
    % display(tmpsplitTallyMin)  %display the mininum number of terms; should equal the number of terms you intend        
    % display(tmpsplitTally)    %optinally display the matrix to find where the min occurs
 

  %Generate a matrix of columns of fileparts for experimental info
  
  splitnames=[];
  FileListLSM=[];
  for name_idx = 1:numel(FileListGather);
  tmpname=char(FileListGather(name_idx)); %grab the specific file path
  [pathstr,name,ext] = fileparts(tmpname); %get filename out of full path name
  tmpsplit=strsplit(name,'_'); %split the filename into parts
  tmpsplitTrim=tmpsplit(1:tmpsplitTallyMin);
  splitnames=vertcat(splitnames, tmpsplitTrim);
  FileListLSM=[FileListLSM,{pathstr}];
  end

end
