# Supplementary material for: Precision Automation of Cell Type Classification and Sub-Cellular Fluorescence Quantification from Laser Scanning Confocal Images
Source: Front Plant Sci. 2016 Feb 9;7:119. doi: 10.3389/fpls.2016.00119 (PMC4746258; doi:10.3389/fpls.2016.00119)
Supplement: Supplementary file 3 [file DataSheet1.ZIP › 20151214_MatlabFiles/scripts/04_Common/generate_centers.m]

function [image_centermat maskStore]=generate_centers(data_dir,out_path4matfile,setID);
% this script is common to both training set and main pipelines

%This function displays images in the data_dir  and you can choose the center by clicking. 
%Press enter to go to the next image. . Results are  saved the centers in a .mat format and as an excel file

%addpath(data_dir);
files=dir([data_dir,'*.lsm']);
%filter the ones with '
image_center=cell(numel(files),3);

%Prompt user if cropping or not on all images
crop=false;
button = questdlg('Do you want to crop images? ');

if strcmp(button,'Yes')
    crop=true;
  
end

%Create a matrix to store cropping selelctions
maskStore=struct;
   
for image_idx=1:numel(files)  
    
    confirm=2; %for while statement to accept or reject center ('2' rejects)
    while confirm==2;
    
    if (ismac)
        Img=readim([data_dir,files(image_idx).name]);
    else 
        Img=readim([data_dir,files(image_idx).name]);
        Img=joinchannels('RGB',Img);
    end  
    h=dipshow(Img);
%    disp(['Click in Figure ',num2str(h)]);

%%%%%%%%%FIX this section so that the center selection doesn't choke if you
%%%%%%%%%want to repeat the selection; clear the cross-hairs, too! use a
%%%%%%%%%while statement

    confirm=2; %for while statement to accept or reject center ('2' rejects)
    text(40,40,'Choose center and hit "enter"','FontSize',40,'Color','White');
    
    p = dipgetcoords(h,1);
    h1 = findobj(h,'type','axes');     
    h = [h,line(p(1),p(2),'parent',h1,'color','R','marker','*','line','none','MarkerSize',30)]; 
  
%Prompt user to confirm selection or repeat
    tmpList={'Accept this center','Redo this center'};
    title='Confirmation';
    default=1;
    [confirm,ok] = listdlg('ListString',tmpList,'SelectionMode','single','PromptString',title,'ListSize',[180,50]);
    
    close all;
    end
    
    %pause;    
   
    
    image_center{image_idx,1}=p(1);
    image_center{image_idx,2}=p(2);
    image_center{image_idx,3}=files(image_idx).name;
    
   %Select the mask to use in measuring ROI2, ROI3 and associated immunos
   % moved from segmentROI to be done with center selection thus these
   % croppings inhereted by segmentROI.m and cell_classification.m

   if crop
          dipshow(Img);
          text(40,40,'Choose crop area','FontSize',40,'Color','White');
%           uiwait(h);
          [~,B]=dipcrop;
          mask=newim(size(Img{1}));
          mask(B(1,1):B(1,1)+B(2,1),B(1,2):B(1,2)+B(2,2))=1;
          dipshow((mask.*Img));   
%           cutroi1=mask.*ROI1;
%           labelID=unique(double(cutroi1(:)));
%           labelID=labelID(2:end);        
%           lookup=zeros(max(ROI1),1);
%           lookup(labelID)=labelID;
%           lookup=[0;lookup];
%           filter=lut(ROI1anddams,lookup);
%           msr=measure(filter>0,[],{'minimum','maximum'});
%           boundingB=[msr.minimum(1),msr.maximum(1);msr.minimum(2),msr.maximum(2)];
          maskStore(image_idx).border=B;
          maskStore(image_idx).mask=mask;
%           ROIS(image_idx).labelID=labelID; 
  %        ROIS(image_idx).filter=filter>0;
   end  %closes the if loop on cropping
   
     close all;
   
end
close all;
%xlwrite([out_dir,'image_center.xlsx'],image_center);

image_centermat=cell2mat(image_center(:,(1:2)));
outfilename=char(strcat(out_path4matfile,'/',setID,'_image_center.mat'))

save(outfilename,'image_centermat');
