# Supplementary material for: Precision Automation of Cell Type Classification and Sub-Cellular Fluorescence Quantification from Laser Scanning Confocal Images
Source: Front Plant Sci. 2016 Feb 9;7:119. doi: 10.3389/fpls.2016.00119 (PMC4746258; doi:10.3389/fpls.2016.00119)
Supplement: Supplementary file 3 [file DataSheet1.ZIP › 20151214_MatlabFiles/scripts/04_Common/getAllFiles.m]

function fileList = getAllFiles(data_dir)

  dirData = dir(data_dir);      %# Get the data for the current directory
  dirIndex = [dirData.isdir];  %# Find the index for directories
  fileList = {dirData(~dirIndex).name}';  %'# Get a list of the files
  if ~isempty(fileList)
    fileList = cellfun(@(x) fullfile(data_dir,x),...  %# Prepend path to files
                       fileList,'UniformOutput',false);
  end
  subDirs = {dirData(dirIndex).name};  %# Get a list of the subdirectories
  validIndex = ~ismember(subDirs,{'.','..'});  %# Find index of subdirectories
                                               %#   that are not '.' or '..'
  for iDir = find(validIndex)                  %# Loop over valid subdirectories
    nextDir = fullfile(data_dir,subDirs{iDir});    %# Get the subdirectory path
    fileList = [fileList; getAllFiles(nextDir)];  %# Recursively call getAllFiles
  end

end
%After saving the above function somewhere on your MATLAB path, you can call it in the following way:
