# Supplementary material for: Precision Automation of Cell Type Classification and Sub-Cellular Fluorescence Quantification from Laser Scanning Confocal Images
Source: Front Plant Sci. 2016 Feb 9;7:119. doi: 10.3389/fpls.2016.00119 (PMC4746258; doi:10.3389/fpls.2016.00119)
Supplement: Supplementary file 3 [file DataSheet1.ZIP › 20151214_MatlabFiles/scripts/04_Common/makeFeatureVector.m]

% Modified 19/3/2014 by AF to make measurment in metric 


function [features, featuresall,fname]=makeFeatureVector(F,ROIS,image_center,PixelsizeWidthinMicro)
F.ROI3(1).median(1:2);


featuresall=[];
 features=cell(1,numel(ROIS));
 numobj=zeros(1,numel(ROIS));

 
 fname={'m.cx','m.cy','Xnew','Ynew','radiusV','angleV','m.majoraxes','m.eccenticity','m.theta',...
     's.area','primeter','s.raduis.mean','s.radius.min','s.radius.max','extv','inclV','p2a','medianROI1',...
     'meanROI1','m.theta.real ','medianROI3','meanROI3'};
 fname=fname';
 
 for image_idx=1:numel(ROIS)
     ID1=F.ROI1(image_idx).ID;
     ID3=F.ROI3(image_idx).ID;
     numobj(image_idx)=max(numel(ID1),numel(ID3));
     features{image_idx}=nan(max(ROIS(image_idx).ROI1),22); %change
      %% sankar features
     features{image_idx}(ID1,1)=round(F.ROI1(image_idx).center(:,1))*PixelsizeWidthinMicro(image_idx); %m.cx 
     features{image_idx}(ID1,2)=round(F.ROI1(image_idx).center(:,2))*PixelsizeWidthinMicro(image_idx); %m.cy
     features{image_idx}(ID1,3)=round(F.ROI1(image_idx).center(:,1)-image_center(image_idx,1))*PixelsizeWidthinMicro(image_idx); %Xnew
     features{image_idx}(ID1,4)=round(F.ROI1(image_idx).center(:,2)-image_center(image_idx,2))*PixelsizeWidthinMicro(image_idx); %Ynew    
     features{image_idx}(ID1,5)=F.ROI1(image_idx).Normradialvec*PixelsizeWidthinMicro(image_idx);%radiusV 
     features{image_idx}(ID1,6)=F.ROI1(image_idx).angleVec;%angleV
     features{image_idx}(ID1,7)=F.ROI1(image_idx).majorAxesLength*PixelsizeWidthinMicro(image_idx);%m.majoraxes 
     features{image_idx}(ID1,8)=sqrt(1-(((F.ROI1(image_idx).minorAxesLength).^2)./((F.ROI1(image_idx).majorAxesLength).^2)));  %m.eccenticity
     features{image_idx}(ID1,9)=F.ROI1(image_idx).ori; %theta
     features{image_idx}(ID1,10)=F.ROI1(image_idx).size*PixelsizeWidthinMicro(image_idx)*PixelsizeWidthinMicro(image_idx); % s.area
     features{image_idx}(ID1,11)=F.ROI1(image_idx).perimeter*PixelsizeWidthinMicro(image_idx);%primeter 
     features{image_idx}(ID1,12)=F.ROI1(image_idx).radius(:,2)*PixelsizeWidthinMicro(image_idx);%s.radius.mean 
     features{image_idx}(ID1,13)=F.ROI1(image_idx).radius(:,3)*PixelsizeWidthinMicro(image_idx);%s.radius.min   
     features{image_idx}(ID1,14)=F.ROI1(image_idx).radius(:,1)*PixelsizeWidthinMicro(image_idx);%s.radius.max   
     features{image_idx}(ID1,15)=F.ROI1(image_idx).majorAxesLength.*F.ROI1(image_idx).minorAxesLength*PixelsizeWidthinMicro(image_idx)*PixelsizeWidthinMicro(image_idx);  %extv
     features{image_idx}(ID1,16)=F.ROI1(image_idx).acuteIncline;  %inclV
     
     %%
      
      features{image_idx}(ID1,17)=F.ROI1(image_idx).p2a;
      features{image_idx}(:,18)=F.ROI1(image_idx).median; % the midains are ordered based on true labels No need to use ID1
      features{image_idx}(ID1,19)=F.ROI1(image_idx).mean;
      features{image_idx}(ID1,20)=F.ROI1(image_idx).incline;     
     features{image_idx}(:,21)=F.ROI3(image_idx).median;
     features{image_idx}(ID3,22)=F.ROI3(image_idx).mean;  
     
     featuresall=[featuresall;features{image_idx}];
     
     
 end
