# Supplementary material for: Precision Automation of Cell Type Classification and Sub-Cellular Fluorescence Quantification from Laser Scanning Confocal Images
Source: Front Plant Sci. 2016 Feb 9;7:119. doi: 10.3389/fpls.2016.00119 (PMC4746258; doi:10.3389/fpls.2016.00119)
Supplement: Supplementary file 3 [file DataSheet1.ZIP › 20151214_MatlabFiles/scripts/04_Common/multiple_checkbox_GUI.m]

function multiple_checkbox_GUI(factor,levels,series_end,jj);
%factor=categorical field of structur ExperInfo (serves as GUI title)
%levels=the levels of that categorical field (provides checkboxes)
%distance between figures
spacer=300;
%box position scalar so all po
checkboxloc=[300:spacer:300+spacer*series_end];

    handles.fh = figure('units','pixels',...
              'position',[int16(checkboxloc(jj)) 300 200 40*numel(levels)],...
              'menubar','none',...
              'name',factor,...
              'numbertitle','off',...
              'resize','off');

    if series_end<40      
        for ii = 1:series_end;

        handles.rd = uicontrol('style','checkbox',...
                     'unit','pix',...
                     'position',[20 30*(ii-1)+20 70 20],...
                     'string',sprintf(char(levels(ii)),'radio',ii),...
                      'callback','get(findall(get(gcf,''userdata''),''value'',1),''string'')');

        end
    else
            for ii = 1:series_end/2;

        handles.rd1 = uicontrol('style','checkbox',...
                     'unit','pix',...
                     'position',[12 30*(ii-1)+12 70 15],...
                     'string',sprintf(char(levels(ii)),'radio',ii),...
                      'callback','get(findall(get(gcf,''userdata''),''value'',1),''string'')');

            end
             for ii = series_end/2:series_end;

        handles.rd2 = uicontrol('style','checkbox',...
                     'unit','pix',...
                     'position',[12 30*(ii-1)+12 70 15],...
                     'string',sprintf(char(levels(ii)),'radio',ii),...
                      'callback','get(findall(get(gcf,''userdata''),''value'',1),''string'')');

             end
    end
 
    
    get(gcf,'userdata')
    
    uicontrol('style','push','string','Close now','back',[.6 .7 .8],...
           'fore','red','pos',[20 30*(ii-1)+20 50 20],...
           'callback','fclose all;close;'); 

%attempt to clear variables within the function
%   why are these variables appearing in base workspace??
clear spacer
clear checkboxloc


end
