# Supplementary material for: Precision Automation of Cell Type Classification and Sub-Cellular Fluorescence Quantification from Laser Scanning Confocal Images
Source: Front Plant Sci. 2016 Feb 9;7:119. doi: 10.3389/fpls.2016.00119 (PMC4746258; doi:10.3389/fpls.2016.00119)
Supplement: Supplementary file 3 [file DataSheet1.ZIP › 20151214_MatlabFiles/scripts/04_Common/otsuthreshold2d.m]

function value = otsuthreshold2d(GrayI,labelI)

% lengthofdata=numel(double(in));
% max_val =max(in);
% min_val = min(in);
% [histogram,bins] = diphist(in,[min_val,max_val],sqrt(lengthofdata));

m = labelI>0;
N = 128;
numL=max(labelI);
histogram = diphist2d(GrayI,labelI,m,[0,255],[0.5,numL+0.5],N,numL); %AF change here max(labelI) to numL;
bins=repmat(cumsum(repmat(255/N,1,N)),numL,1);


% w1(t),w2(t) are the probabilities of each of the halfs of the histogram thresholded between bins(t) and bins(t+1)
w1 = cumsum(double(histogram),2);
w2 =repmat( w1(:,end),1,N)-w1;
% m1(t),m2(t) are the corresponging centers of gravity
m1 = cumsum(double(histogram.*bins),2);
m2 =repmat( m1(:,end),1,N)-m1;

m1 = m1./w1;
m2 = m2./w2;
% ss(t) is Otsu's measure for inter-class variance
ss = w1.*w2.*(m1-m2).^2;
ss = ss(:,1:end-1);    % the last one doesn't have any meaning...
%I = find(ss==max(ss,[],2));

[maxt,maxind]=(max(ss,[],2)); % max is the maximum value but maxind is index of first occurance of maximim value

maxV=repmat(maxt,1,N-1); % we repeat maximum value of every row 

I=(ss==maxV); % matrix is one where the maximum is 

Is=sum(I,2); % vector is more than 1 when have more than one point with maximum value


ind=repmat((1:N-1),numL,1).*I; %
maxI=max(ind,[],2); % is the maxumum indices
indtemp=inf(size(ind));
indtemp(ind>0)=ind((ind>0));
minI=min(indtemp,[],2); %is the minimum indeces

test=maxI-minI;


multipleindx=Is~=1; % is one when we have more than one index is found for maximum

consecutive=(test-(Is-1))==0; %is one when indices are consecutive. also when we have one index


value=zeros(numL,1);
if sum(~consecutive)>0 % if there is a zero indicating that indices are not consecutive 
    x=find(consecutive==0);
    value(x)=(bins(maxI(x))+bins(minI(x)))/2;
end


ind4only1max=~multipleindx;
lowerband=sub2ind(size(bins),find(ind4only1max>0),maxind(ind4only1max));
upperband=sub2ind(size(bins),find(ind4only1max>0),maxind(ind4only1max)+1);
value(ind4only1max)=(bins(lowerband)+bins(upperband))/2;

lowerband=sub2ind(size(bins),find(multipleindx>0),maxI(multipleindx));
upperband=sub2ind(size(bins),find(multipleindx>0),minI(multipleindx)+1);
value(multipleindx)=(bins(lowerband)+bins(upperband))/2;
    
    
