# Supplementary material for: Precision Automation of Cell Type Classification and Sub-Cellular Fluorescence Quantification from Laser Scanning Confocal Images
Source: Front Plant Sci. 2016 Feb 9;7:119. doi: 10.3389/fpls.2016.00119 (PMC4746258; doi:10.3389/fpls.2016.00119)
Supplement: Supplementary file 3 [file DataSheet1.ZIP › 20151214_MatlabFiles/scripts/04_Common/randomForestpredict.m]

function [predict_Idrf,scores]=randomForestpredict(fv,b)
%Some annotation is needed!
% predict computes the k-step ahead prediction
%in
%       fv is..
%       b is...

%out   predict_Idrf is....
%       scores are.....
%

[Y,scores,stdevs] = predict(b,fv);
predict_Idrf=str2double(Y);
size(predict_Idrf)   


%
