# Supplementary material for: Precision Automation of Cell Type Classification and Sub-Cellular Fluorescence Quantification from Laser Scanning Confocal Images
Source: Front Plant Sci. 2016 Feb 9;7:119. doi: 10.3389/fpls.2016.00119 (PMC4746258; doi:10.3389/fpls.2016.00119)
Supplement: Supplementary file 3 [file DataSheet1.ZIP › 20151214_MatlabFiles/scripts/04_Common/randomForestTraining.m]

function [importance,cm, accuracy,b,predict_Idrf]=randomForestTraining(fvtrain,labeltrain);
%%Need annotation!!

p.noOfTrees = 100;
b = TreeBagger(p.noOfTrees, ...
    fvtrain, ...
   labeltrain,'oobpred','on','OOBVarImp','on');

 importance=b.OOBPermutedVarDeltaError;

predict_Idrf=str2double(oobPredict(b));
% 
 [cm,hh] = confusionmat(labeltrain,predict_Idrf);
 classError = (sum(cm,2) - sum(eye(size(cm)).*cm,2))./sum(cm,2);
 accuracy=1-classError
% 
