# Supplementary material for: Precision Automation of Cell Type Classification and Sub-Cellular Fluorescence Quantification from Laser Scanning Confocal Images
Source: Front Plant Sci. 2016 Feb 9;7:119. doi: 10.3389/fpls.2016.00119 (PMC4746258; doi:10.3389/fpls.2016.00119)
Supplement: Supplementary file 3 [file DataSheet1.ZIP › 20151214_MatlabFiles/scripts/04_Common/read_trainingset.m]

function [fvtrain,labeltrain]=read_trainingset(out_dir4mat,features,out_path4trainingset,trainingMatPath);
fvtrain=[];
labeltrain=[];

%reads the training set selections to make fvtrain and labeltrain matrices
%for use in the classification

%  read the manually labeled data set and generate training set

%***Input:***
%     *data_dir is path to the training data
%     *features is a cell array, containing features for every image in the
%     *training-set 
% 

%***output:***
%     *fvtrain is training sample [# training object, #attributes]
%     *labeltrain is the label of every object in the training set [ #training
%     object, 1] 
%     fvtest is testing sample [# objects in the training set, #attributes];
%     fname is the name of all attributes
%     ind is the index of the attributes we want to test
%     data_dir is directory containing data set and out_dirImages is the directory that
%     the result is saved. 

%data_dir is path to the training data (image-specific cell type
%selections)

files=dir([trainingMatPath, '/*cell_types_directory.mat']);
fvtrain=[];
labeltrain=[];
trainset_perimage=cell(1,numel(files));
labels_perimage=cell(1,numel(files));
ID=cell(1,numel(files));

%% reading trainingset
 for image_idx=1:numel(files)
    
     temp=load([trainingMatPath,files(image_idx).name]);
     numclass=numel(temp.classes);
      trainset_perimage{image_idx}=[];
     labels_perimage{image_idx}=[];
     ID{image_idx}=[];
     for c=1:numclass
         trainset_perimage{image_idx}=[trainset_perimage{image_idx};features{image_idx}(temp.classes{c},:)];
         labels_perimage{image_idx}=[labels_perimage{image_idx};c*ones(numel(temp.classes{c}),1)];
         ID{image_idx}=[ID{image_idx};temp.classes{c}'];
     end
     %describe this
     fvtrain=[fvtrain;trainset_perimage{image_idx}];
     %describe this
     labeltrain=[labeltrain; labels_perimage{image_idx}];
 end

%save(out_dir4mat,'fvtrain','labeltrain');  %was this, now...
save(out_path4trainingset,'fvtrain','labeltrain');
