# Supplementary material for: Precision Automation of Cell Type Classification and Sub-Cellular Fluorescence Quantification from Laser Scanning Confocal Images
Source: Front Plant Sci. 2016 Feb 9;7:119. doi: 10.3389/fpls.2016.00119 (PMC4746258; doi:10.3389/fpls.2016.00119)
Supplement: Supplementary file 3 [file DataSheet1.ZIP › 20151214_MatlabFiles/scripts/04_Common/segment_ROI.m]

function ROIS=segment_ROI(ExperInfo,data_dir,out_dir4mat,WaterConnect,WaterMax_depth,gaussSigma,WaterMax_size,out_path4ImagesSeg,setID,gaussMethod,maskStore,LabelConnect,LabelMinSize,LabelMaxSize);
    
% this function segment ROIS
%   this script is common to both training set and main pipelines

%Output:
%ROIS is a structure contatining thre regions of interests; ROI1 and ROI2 and ROI3
%   as '_Segment_ROIS.mat' for the entire set of images (training set or
%   otherwise. These are to be measured in a selection of the 23 available
%   features, then classified on the basis of those selected features.
%   is a matrix of 
  
%This fucntion should have at leat one input which is data_dir. 

% Inputs: 
% data_dir is the place where date is saved
%1)parameters for Gaussian function
% sigma is the standard deviation of Gaussian function which is used to
% remove noise 


%2) parameters for watershed 
% WaterConnect: defines which pixels are considered neighbours: up to
% 'WaterConnect' coordinates can differ by maximally 1. Thus:
% * A WaterConnect of 1 indicates 4-connected neighbours in a 2D image
%   and 6-connected in 3D.
%  * A WaterConnect of 2 indicates 8-connected neighbourhood in 2D, and
%    18 in 3D.
%  * A WaterConnect of 3 indicates a 26-connected neighbourhood in 3D.
%    Connectivity can never be larger than the image dimensionality.
%    WaterMax_depth, max_size: determine merging of regions.
%  A region up to 'max_size' pixels and up to 'WaterMax_depth' grey-value
%   difference will be merged.
% 
% if we want to save the results as tiff image we need to provid the
% out_path 

%default values for inputs
if (nargin==1)
%     name='ROIS.m';
%     WaterConnect=1;
%     WaterMax depth=10;
%     max_size=0;
%     gaussSigma=1;
    saveflag=0;
 %   out_path4ImagesSeg=[pwd,'/'];
end

if (nargin>6)
    saveflag=1;
    mkdir(fullfile(out_path4ImagesSeg,'ROI1'));
    mkdir(fullfile(out_path4ImagesSeg,'ROI2'));
    mkdir(fullfile(out_path4ImagesSeg,'ROI3')); 
end
    
%%%TEMP
    saveflag=1;

files = dir([data_dir '*.lsm']); %% read the files with extension lsm in data_dir directory

% check if we cropped image
     crop = isfield(maskStore, 'border');

ROIS=struct;
progressbar(0);
for image_idx=1:numel(files)
    
  progressbar(image_idx/numel(files));
  [img,fileinfo]=readim(fullfile(data_dir,files(image_idx).name));
  Img=img;
  
   if ~ismac
      Img=joinchannels('RGB',Img);
   end
   
   ImgB=Img{ExperInfo.ChannelAssigns(1)};
   %segmenting ROI1     
   ImgBs = gaussf(ImgB,gaussSigma,gaussMethod{1}); 
   ImgW = watershed(ImgBs,WaterConnect,WaterMax_depth,WaterMax_size);
   not_IW=~ImgW;
   %Label objects in a binary image
   %  term 2: 8-connected, term3: minsize, term4: maxsize
   ROI1=label(not_IW,LabelConnect,LabelMinSize,LabelMaxSize);
      
   value = otsuthreshold2d(ImgB,ROI1);
   lookup=[0;value];
   thresh=lut(ROI1,lookup);
   ROI1anddams=dilation(ROI1,2,'elliptic'); % includes watreshed pixels. 
   ROI3=ROI1anddams.*(ImgB>thresh);
   ROI2= ROI1anddams-ROI3;
   
   %for figure generation (temp_)
    tempout=dip_array(ImgW);
    tmpCFW=dip_array(Img{ExperInfo.ChannelAssigns(1)});
    FUZED=imfuse(tempout*0.5,tmpCFW);
    C = imfuse(tempout,tmpCFW,'ColorChannels',[1 0 2]);
    imshow(C)

%  Redefine the ROIs if cropping applied, discarding ROIs outside the crop
%  region
    if crop
          B=maskStore.border;
          mask=newim(size(Img{1}));
          mask(B(1,1):B(1,1)+B(2,1),B(1,2):B(1,2)+B(2,2))=1;
          dipshow((mask.*Img));   
          cutroi1=mask.*ROI1;
          labelID=unique(double(cutroi1(:)));
          labelID=labelID(2:end);        
          lookup=zeros(max(ROI1),1);
          lookup(labelID)=labelID;
          lookup=[0;lookup];
          filter=lut(ROI1anddams,lookup);
          msr=measure(filter>0,[],{'minimum','maximum'});
          boundingB=[msr.minimum(1),msr.maximum(1);msr.minimum(2),msr.maximum(2)];
          ROI2=ROI2.*double(filter>0);
          ROI3=ROI3.*double(filter>0);  
          ROIS(image_idx).cropbox= boundingB;
          ROIS(image_idx).labelID=labelID; 
          ROIS(image_idx).filter=filter>0;
    end %closes the loop.
       
     %Generate a structure with all the ROI information
     ROIS(image_idx).name=files(image_idx).name;
     ROIS(image_idx).ROI1=ROI1; % A labeled image of ROI1 
     ROIS(image_idx).ROI2=ROI2; % A labeled image of ROI2
     ROIS(image_idx).ROI3=ROI3; %  A labeled image of ROI3
     ROIS(image_idx).ROI1anddams=ROI1anddams; %an image of the dams
     
     %Save the parameter settins to be imported in 'main_resume' for
     %utilization in experimental image segmentation (so parameters always
     %match.  
     ROIS(image_idx).parameter=[gaussMethod,gaussSigma,WaterConnect,WaterMax_depth,WaterMax_size]; %HH:20141024
          
     %Exporting the mat file containing all the ROIS to be measured and
     %classified.
     save(char(strcat(out_dir4mat,setID,'_Segment_ROIS.mat')),'ROIS') ;
     
     % for saving result
     
    if (saveflag)
        out=overlay(Img{ExperInfo.ChannelAssigns(1)},ROI1);
        outname1=fullfile(out_path4ImagesSeg,'ROI1/',[files(image_idx).name(1:end-4),'.tif']);
                sizeImg=size(Img{ExperInfo.ChannelAssigns(1)})*3;
                 width=sizeImg(1);
                 xpos=width-width/6
                 
       % imagesc(out);
       display(out);
                text(xpos,5,strcat('WaterConnect=',num2str(WaterConnect)),    'FontSize',[14],'Color','White','VerticalAlignment','Top','BackgroundColor','Black');
                text(xpos,25,strcat('WaterMax depth=',num2str(WaterMax_depth)),'FontSize',[14],'Color','White','VerticalAlignment','Top','BackgroundColor','Black');
                text(xpos,45,strcat('WaterMax size=',num2str(WaterMax_size)),  'FontSize',[14],'Color','White','VerticalAlignment','Top','BackgroundColor','Black');
                text(xpos,65,strcat('gaussMethod=',gaussMethod),      'FontSize',[14],'Color','White','VerticalAlignment','Top','BackgroundColor','Black');
                text(xpos,85,strcat('gaussSigma=',num2str(gaussSigma)),        'FontSize',[14],'Color','White','VerticalAlignment','Top','BackgroundColor','Black');
                text(xpos,105,strcat('LabelMinSize=',num2str(LabelMinSize)),    'FontSize',[14],'Color','White','VerticalAlignment','Top','BackgroundColor','Black');
                text(xpos,125,strcat('LabelMaxSize=',num2str(LabelMaxSize)),    'FontSize',[14],'Color','White','VerticalAlignment','Top','BackgroundColor','Black');
           %hgexport(gcf, outname1, hgexport('factorystyle'),'Format','jpeg');
                writeim(out,outname1,'tiff');

        out=overlay(Img{ExperInfo.ChannelAssigns(1)},ROI2);
        outname2=fullfile(out_path4ImagesSeg,'ROI2/',[files(image_idx).name(1:end-4),'.tif']);
                sizeImg=size(Img{ExperInfo.ChannelAssigns(1)})*3;
                 width=sizeImg(1);
                 xpos=width-width/6
     
               display(out);
                text(xpos,5,strcat('WaterConnect=',num2str(WaterConnect)),    'FontSize',[14],'Color','White','VerticalAlignment','Top','BackgroundColor','Black');
                text(xpos,25,strcat('WaterMax depth=',num2str(WaterMax_depth)),'FontSize',[14],'Color','White','VerticalAlignment','Top','BackgroundColor','Black');
                text(xpos,45,strcat('WaterMax size=',num2str(WaterMax_size)),  'FontSize',[14],'Color','White','VerticalAlignment','Top','BackgroundColor','Black');
                text(xpos,65,strcat('gaussMethod=',gaussMethod),      'FontSize',[14],'Color','White','VerticalAlignment','Top','BackgroundColor','Black');
                text(xpos,85,strcat('gaussSigma=',num2str(gaussSigma)),        'FontSize',[14],'Color','White','VerticalAlignment','Top','BackgroundColor','Black');
                text(xpos,105,strcat('LabelMinSize=',num2str(LabelMinSize)),    'FontSize',[14],'Color','White','VerticalAlignment','Top','BackgroundColor','Black');
                text(xpos,125,strcat('LabelMaxSize=',num2str(LabelMaxSize)),    'FontSize',[14],'Color','White','VerticalAlignment','Top','BackgroundColor','Black');
                      %hgexport(gcf, outname2, hgexport('factorystyle'),'Format','jpeg');
           
        writeim(out,outname2,'tiff');
    
        out=overlay(Img{ExperInfo.ChannelAssigns(1)},ROI3);
        outname3=fullfile(out_path4ImagesSeg,'ROI3/',[files(image_idx).name(1:end-4),'.tif'])
     
        sizeImg=size(Img{ExperInfo.ChannelAssigns(1)})*3;
                 width=sizeImg(1);
                 xpos=width-width/6
            display(out);

                text(xpos,5,strcat('WaterConnect=',num2str(WaterConnect)),    'FontSize',[14],'Color','White','VerticalAlignment','Top','BackgroundColor','Black');
                text(xpos,25,strcat('WaterMax depth=',num2str(WaterMax_depth)),'FontSize',[14],'Color','White','VerticalAlignment','Top','BackgroundColor','Black');
                text(xpos,45,strcat('WaterMax size=',num2str(WaterMax_size)),  'FontSize',[14],'Color','White','VerticalAlignment','Top','BackgroundColor','Black');
                text(xpos,65,strcat('gaussMethod=',gaussMethod),      'FontSize',[14],'Color','White','VerticalAlignment','Top','BackgroundColor','Black');
                text(xpos,85,strcat('gaussSigma=',num2str(gaussSigma)),        'FontSize',[14],'Color','White','VerticalAlignment','Top','BackgroundColor','Black');
                text(xpos,105,strcat('LabelMinSize=',num2str(LabelMinSize)),    'FontSize',[14],'Color','White','VerticalAlignment','Top','BackgroundColor','Black');
                text(xpos,125,strcat('LabelMaxSize=',num2str(LabelMaxSize)),    'FontSize',[14],'Color','White','VerticalAlignment','Top','BackgroundColor','Black');
                       % hgexport(gcf, outname3, hgexport('factorystyle'),'Format','jpeg');
                 
        writeim(out,outname3,'tiff');
               
   end
     
 close all;    
end
 progressbar(1); 
