# Supplementary material for: Precision Automation of Cell Type Classification and Sub-Cellular Fluorescence Quantification from Laser Scanning Confocal Images
Source: Front Plant Sci. 2016 Feb 9;7:119. doi: 10.3389/fpls.2016.00119 (PMC4746258; doi:10.3389/fpls.2016.00119)
Supplement: Supplementary file 3 [file DataSheet1.ZIP › 20151214_MatlabFiles/scripts/05_Training/add_training_set.m]

%%% Add an existing training set, so that one may restart the experiment
%%% without necessarily recreating the selection set. 

%%% to implement this, we must first write to a new info file (not
%%% ExperInfo) that will store the information related to this training
%%% set.  This file should also store all of the iteration info,
%%% this is a major rebuild, affectin many scripts that access parameter
%%% information currently stored in ExperInfo.  
