# Supplementary material for: Precision Automation of Cell Type Classification and Sub-Cellular Fluorescence Quantification from Laser Scanning Confocal Images
Source: Front Plant Sci. 2016 Feb 9;7:119. doi: 10.3389/fpls.2016.00119 (PMC4746258; doi:10.3389/fpls.2016.00119)
Supplement: Supplementary file 3 [file DataSheet1.ZIP › 20151214_MatlabFiles/scripts/05_Training/create_training_FeatureSelection.m]

%Feature Selection Optimization
%   involves importing existing cell selections and then choosing a
%   specific set of features upon which to classify the target images.
%   output: a unique training set for a specific set of selections


%% 1) Import experimental info

    %Read ExperInfo to find out which are the factors
        ExperInfoPath=uigetdir(pwd,'Load Main Experiment Directory to obtain related info');
        %
        if numel(ExperInfoPath)==0;
        error ( 'Check that you have initialized you are experiment');
        end
        addpath(ExperInfoPath);   % to make data accessible for matlab 

        %Load the Experimental info mat file... must be only mat file in that
        %directory with the current approach
        in_dir4expmat=strcat(ExperInfoPath,'/01_experiment_matlabfiles/');
        experinfodir=dir([in_dir4expmat,'*.mat']);
        fileWithPath=char(strcat(in_dir4expmat,{experinfodir.name}));
        ExperInfoPath=fileWithPath;
        load(fileWithPath);

   %Choose the training set from exisiting (reads ExperInfo.Params
   %updated  in create_training_set.m with new cell named after the
   %training set ID.
    tmpList=fieldnames(ExperInfo.Params);
    [Selection,ok] = listdlg('ListString',tmpList,'SelectionMode','single','PromptString','Select training set','ListSize',[400,200]);
    trainsetID=tmpList(Selection);
   
   %Import a specific cell selections for a particular training set, along
   %with associated parameters.
         %Load training set segmentation parameters from ROIS made in create_training_set.m     
         gaussMethod=ExperInfo.Params.(char(trainsetID)).gaussMethod;
         gaussSigma=ExperInfo.Params.(char(trainsetID)).gaussSigma;
         WaterConnect=ExperInfo.Params.(char(trainsetID)).WaterConnect;
         WaterMax_depth=ExperInfo.Params.(char(trainsetID)).WaterMax_depth;
         WaterMax_size=ExperInfo.Params.(char(trainsetID)).WaterMax_size;
         %ind=ExperInfo.Params.(char(trainsetID)).FeatureSelect;
         %%feature selections done within 'Feautures4Training.m' now
         %add these:
         LabelConnect=ExperInfo.Params.(char(trainsetID)).LabelConnect;
         LabelMinSize=ExperInfo.Params.(char(trainsetID)).LabelMinSize;
         LabelMaxSize=ExperInfo.Params.(char(trainsetID)).LabelMaxSize;
         trainingMatPath=ExperInfo.Params.(char(trainsetID)).trainingMatPath;  %where cell selections are stored
         confThreshold=ExperInfo.Params.(char(trainsetID)).confThreshold;
            
    %Location of LSM files used in training set of choice
    training_dir=ExperInfo.Params.(char(trainsetID)).trainingsetLSMLoc
    
    %List of cells selected in order
    trainingset_classnames=ExperInfo.ClassTypes.(char(trainsetID)).celltypeIDs;
    
    %Select which cell types to admit into analysis
       
        Name='Cell class selection';
        while numel(Selection)<2
        [Selection,ok] = listdlg('PromptString','Choose which cell types to include in classifications',...
                                        'SelectionMode','multiple',...
                                        'Liststring',trainingset_classnames,...
                                        'ListSize',[400,200])
        end
        
         cellClassSelection=ExperInfo.ClassTypes.(char(trainsetID)).celltypeIDs(Selection);

         %Make a concatenated shortname out of it
         cellTypesCollectiveName=strjoin(cellClassSelection,'_');
         
    %Choose how many (only number of) features you want to include in the analysis
    %   these will be presented at a later time where users are restricted
    %   in how many they can choose by this choice now (allows creating
    %   output folder in advance.  It's crappy to do this, but I don't know
    %   another way to have subfolders created for iterations of feature
    %   selection without customizing scripts that are common to both
    %   training and main paths
        Name='Feature number selection';
        [Selection,ok] = listdlg('PromptString','Choose how many features you want to include in analysis',...
                                    'SelectionMode','single',...
                                    'Liststring',{'2','3','4','5','6','7','8','9','10','11','12','13','14','15','16','17','18','19','20','21','22','23'},...
                                    'ListSize',[600,600]);
                                
         featureMaxNum=Selection+1;
         
    %Make data_dir (loc of lsm files) for compatibility with scripts shared with
        %main_resume.m
        data_dir=training_dir;
        
   %Generate a shortname of the features selection iteration
   % Change!  add the number of cells you want to include from the maximum
   % number that were selected from the training set
   
    featureSelectID=strcat(cellTypesCollectiveName,'_',num2str(featureMaxNum),'F_',datestr(now,30))  %featureMaxNum isn't showing up in the string!
       
    
    %Create a directory to dump iterations of feature selections
    %   this is the parent directory of trainingMatPath
    path=trainingMatPath
    parts = strsplit(path, '/');
    DirPart = parts{end-1};
    trainingRoot=strrep(path,DirPart,'')
    trainingRoot=strrep(trainingRoot,'//','/')
        
   %Now becomes a value that must be stored in ExperInfo and later imposed on all images using this trainingset iteration
         ExperInfo.ClassTypes.(char(trainsetID)).(char(featureSelectID)).featureMaxNum=featureMaxNum;
         ExperInfo.ClassTypes.(char(trainsetID)).(char(featureSelectID)).cellClasses=cellClassSelection; 
       
%% 2) Process the manually detected training set
%   Includes the following processes
    %1) Generate Image_center  MOVED TO 'create_training_set.m'
    % 2) Segment (make ROIs)  MOVED TO 'create_training_set.m' 
    % 3) Generate features  MOVED TO 'create_training_set.m'
    % 4) Identify ROIS manually selected in the trainingset  MOVED TO 'create_training_set.m'
    
    % 1) Classification of the ROIs based upon the measures (Choose the
    % features to be used for quantification of all target images using
    % this particular trainingset.
    % 2) Overlay cell selections on the classification %NEED A LEGEND FOR
    % COLOR CODING!!
    % 3) Displaying with confidence value 
    
    %Set output directory
    out_dir=strcat(trainingRoot,'04_Iterations/',featureSelectID);
    
   %Directory for the mat files created, same as above

    out_dir4mat=strcat(out_dir,'/01_matlabfiles');
    mkdir(out_dir4mat)
    
     %so the sub-path is now the target directory for output files.
    
    %%** Parameters were defined in the 'create_training_set.m'
    % This function calculates the features for the training set (manually
    % marked cells). it also runs classification for the rest of the cells in the images containing training set.  

[fvtrain,labeltrain,ind, ROIS, out_path4matfile]=Features4Training(ExperInfo,data_dir,out_dir,out_dir4mat,gaussSigma,gaussMethod,WaterMax_depth,WaterMax_size,WaterConnect,trainsetID,featureSelectID,confThreshold,LabelConnect,LabelMinSize,LabelMaxSize);

    ExperInfo.ClassTypes.(char(trainsetID)).(char(featureSelectID)).featureSelect=ind;

     featureNames={'m.cx';'m.cy';'Xnew';'Ynew';'radiusV';'angleV';'m.majoraxes';
                     'm.eccenticity';'m.theta';'s.area';'perimeter';'s.raduis.mean';
                     's.radius.min';'s.radius.max';'extv';'inclV';'p2a';'medianROI1';
                     'modeROI1';'meanROI1';'m.theta.real ';'medianROI3';'meanROI3'}

    ExperInfo.ClassTypes.(char(trainsetID)).(char(featureSelectID)).featureIDs=featureNames(ind);

%Update ExperInfo with new data
save(ExperInfoPath,'ExperInfo');
    
%close all figures
close all;

clear all;
         
%% Start the GUI again
Initiate;
    
