# Supplementary material for: Precision Automation of Cell Type Classification and Sub-Cellular Fluorescence Quantification from Laser Scanning Confocal Images
Source: Front Plant Sci. 2016 Feb 9;7:119. doi: 10.3389/fpls.2016.00119 (PMC4746258; doi:10.3389/fpls.2016.00119)
Supplement: Supplementary file 3 [file DataSheet1.ZIP › 20151214_MatlabFiles/scripts/05_Training/create_training_set.m]

%%CREATE TRAINING SET
%%Run this code from the command line, but edit various parameters in
%%section 3 first
% Note: would like choice to make cell selections or load pre-existing cell
% selections,so feature selection can be examined on a common set of cell
% selections.  I.e. make cell selection separate process in main gui than
% feature classification in preparing training sets for users!

%% 1)Setup       
   
       
   %Read ExperInfo to find out which are the factors
    ExperInfoPath=uigetdir(pwd,'Load Main Experiment Directory to obtain related info')
    %
    if numel(ExperInfoPath)==0;
    error ( 'Check that you have initialized you are experiment');
    end;
    addpath(ExperInfoPath);   % to make data accessible for matlab 

    %Load the Experimental info mat file... must be only mat file in that
    %directory with the current approach
    in_dir4expmat=strcat(ExperInfoPath,'/01_experiment_matlabfiles/');
    experinfodir=dir([in_dir4expmat,'*.mat']);
    fileWithPath=char(strcat(in_dir4expmat,{experinfodir.name}));

    load(fileWithPath)

    % provide the path where traininig images are located
    training_dir = uigetdir(pwd,'Training Set Images.  (LSM files)');
    training_dir=[training_dir,'/'];
    
    files = dir([training_dir '/*.lsm']); %% find the files with extension lsm
        
        if numel(files)==0
    training_dir = uigetdir(pwd,'Training Set Images.  (LSM files)');
    training_dir=[training_dir,'/'];
    
    files = dir([training_dir '/*.lsm']); %% find the files with extension lsm
        %error ('Please enter correct path for the training set');
        end
        addpath(training_dir); % to make data accessible for matlab 
        
               
    %Make this (loc of lsm files) directory available to scripts that are shared between the
    %training pipeline and the  main pipeline
        data_dir=training_dir;
        
    %Generate an automated trainsetID for this set of selections derives its name from
    %       -common elements of the images selected
    %       -Short form of date 
    
         %Establish setID
        %   Find commonality among all the files, then append with date using
        %   ',"_",datestr(now,29),'
        %Get fileparts to isolate factors
        filesWithPaths=strcat(training_dir,{files.name});
        [splitnames,tmpsplitTallyMin]=filelist_components(filesWithPaths);

        %Use the experimental info to find out cases of factors where only
        %factor level exists (factor doesn't vary between images)

        %Grab field if it is a factor
        factortmp=ExperInfo.factortype;
        factortest=strcmp(factortmp,'factor');
        splitnamesSubset=splitnames(:,find(factortest==1));
        %Find columns with only one level
        levelsrecord=[];
        for kk=1:numel(splitnamesSubset(1,:));
        levelsrecordtmp=numel(unique(categorical(splitnamesSubset(:,kk))));
        levelsrecord=[levelsrecord levelsrecordtmp];
        end
        %Further truncate the list
        splitnamesSubsetCommon=splitnamesSubset(:,find(levelsrecord==1));
        %Now concatenate the columns of the first row
        trainsetID=strjoin(strcat(splitnamesSubsetCommon(1,:)),'');
       % trainsetID=trainsetID(1:end-1)   %lose the extra '_'.
        trainsetID=strcat(trainsetID,'_',datestr(now,29))
        trainsetID=strrep(trainsetID,'-','')
 
    %Make some folders for output
        %get parent directory of the LSM folder
        tmpdir=getfield( fliplr(regexp(fileparts(training_dir),'/','split')), {1} );
        tmpdirrep=strrep(training_dir,tmpdir,'');
        tmpdirrep=strrep(tmpdirrep,'//','');
        tmpdirrep=char(tmpdirrep);
        out_dir=strcat(tmpdirrep,'/',trainsetID); 
        
        %Make output directory for training set .mat files
        mkdir(char(out_dir),'01_training_matlabfiles');
        out_dir4mat=strcat(char(out_dir),'/01_training_matlabfiles');
        out_dir4mat=char([out_dir4mat,'/']);
        out_dir4mat=strrep(out_dir4mat,'//','');

        %Make a directory for the cell selection images
        %classification of the experimental set
        mkdir(char(out_dir),'/02_training_cell_selection');
        out_ts_dir=strcat(char(out_dir),'/02_training_cell_selection');
        out_ts_dir=[out_ts_dir,'/'];
    

    %Setup image pre-processing parameters;
        %Select the Guassian Filter method
        gMethod={'best','fir','iir','ft'}
        [SelectionMethod,ok] = listdlg('ListString',gMethod,'SelectionMode','single')
        gaussMethod=gMethod(SelectionMethod);
        
        %Select the Gaussian Sigma Value
        prompt={'Enter Gaussian Sigma Value'}
        name='Input for Gaussian filter';
        numlines=1;
        defaultanswer={'1'};
        tmpsigma=inputdlg(prompt,name,numlines,defaultanswer);
        gaussSigma=str2num(tmpsigma{1})

        %Select the max size and max depth
        prompt={'1=4connect, 2=8connect','Enter Max depth','Enter Max size'};
        name='Watershedding parameters';
        numlines=1;
        defaultanswer={'1','10','0'};
        answer=inputdlg(prompt,name,numlines,defaultanswer);
        WaterConnect=str2num(answer{1});
        WaterMax_depth=str2num(answer{2});
        WaterMax_size=str2num(answer{ExperInfo.ChannelAssigns(1)});
        
     %Size exclusion on ROI1 determination
      prompt={'Enter ROI1 labeling connectedness (1=4connect, 2=8connect)',
              'Enter ROI1 minimum size',
              'Enter ROI1 maximum size'};
        name='ROI labelling params';
        numlines=1;
        defaultanswer={'1','10','1500'};
        answer=inputdlg(prompt,name,numlines,defaultanswer);
        LabelConnect=str2num(answer{1});
        LabelMinSize=str2num(answer{2});
        LabelMaxSize=str2num(answer{ExperInfo.ChannelAssigns(1)});
       close all; 
       
     %Confidence threshold (on high-pass filter)
          
     prompt={'Enter the confidence interval for classification result'};
        name='Confidence threshold (Clssification)'
        numlines=1;
        defaultanswer={'0.7'};
     answer=inputdlg(prompt,name,numlines,defaultanswer);
     confThreshold=str2num(char(answer))
     
     
%% 2) Generate Image_center
%     Establishes the center of the tissue by manual selection so that various
%     features can be computed relative to this reference point... only
%     relevant to radial organs!  Thus this should be optional for wider use.
%     If so, then features dependent on the radiality should not be available
%     when selecting parameters for classification
%         Input: Raw LSM images
%         Output: 'LSM filename_cell_types_directory.mat'... not relevant
%         Output: filename,'_cell_types_directory.mat'; 

%out_path4matfile=[out_dir,'/','01_training_matlabfiles/'];
out_path4matfile=out_dir4mat;
[image_centermat maskStore]=generate_centers(data_dir,out_path4matfile,trainsetID);
image_center=image_centermat;  %this does not need to be defined here anymore; consider deleting
   
ExperInfo.Params.(char(trainsetID)).maskStore=maskStore

%% 3) Segment (make ROIs) 
%     Converts image to regions of interest (ROI1-3). 
%         Input: Raw images
%         Output: TIF images of ROI1, ROI2, and ROI3
%                 .MAT file 'trainsetID_Segment_ROIS.mat'
%                   used to output 'trainigset21hy.mat' which was an
%                   uninformative filename
%                   Structure with 5 fields
%                         -name: list of LSM files analyzed
%                         -ROI1-3: vector info for ROI1-3
%                         -parameter: WaterConnect,WaterMax_depth,WaterMax_size
    
    setID=trainsetID;
    mkdir([char(out_dir),'/03_training_segmentation_images']);
    out_path4ImagesSeg=[char(out_dir),'/03_training_segmentation_images/'];
    tic
    ROIS=segment_ROI(ExperInfo,data_dir,out_dir4mat,WaterConnect,WaterMax_depth,gaussSigma,WaterMax_size,out_path4ImagesSeg,setID,gaussMethod,maskStore,LabelConnect,LabelMinSize,LabelMaxSize);
    toc
    
%% 3) Generate features
%   Produces measurements of all ROIs (3 sets) to be used both as the basis
%   of the classification as well as morphometric analysis.
%         Input: ROIS matrix generated from the segmentation
%         Output: 'trainsetID_feature_measures_training.mat' 

    
    
    out_path4features=out_dir4mat;
    [features, featuresall,fname,F]=Features4ROI(data_dir,out_path4features,ROIS,image_center,setID,ExperInfo);
    

%% 4) Make selections

%   output: strcat(trainingsetID,'01_training_matlabfiles/',filename,'_cell_types_directory.mat'
%   which will be called by 'create_training_FeatureSelection.m' to be used
%   in selecting features.

    promptTemp=sprintf('Choose the number of cell types in your tissue');

    tmpList={'1','2','3','4','5','6','7','8','9','10','11','12','13'}; %set by max number of available symbols
    [Selection,ok] = listdlg('ListString',tmpList,'SelectionMode','single','PromptString',promptTemp,'ListSize',[500 300],'fus',10);
    cellTypeNum=Selection;
   
    N=Selection
    
  %  Prompt user for the names of those cell types
    cellTypeNames=[];
        for i=1:N
        tmpinput=inputdlg(sprintf(strcat('Short name for the cell type_',num2str(i))) );

        cellTypeNames=[cellTypeNames tmpinput];
        end

    markermaster={'x','o','^','v','+','*','.','>','<','p','h','s','d'}; %all available symbols
    marker=markermaster(1:N);
    
%     For the purpose of matching cell selections to colors later...
%        this is a list of colors established in the 'cell_classification.m' call
%        to  generate a legend for the classification overlays on CFW
%        channel
%   %  !!!!!Where can I find the order of colors used in the associated LUT??
%       segmentRoi.m does not reveal much!
%    SelectionColors=
    
   
  for image_idx = 1: numel(files)

%     disp(['name of image is =' files(image_idx).name]);
%     disp(' ');

    if (ismac)
        Img=readim([ training_dir, files(image_idx).name]);
    else
        Img=readim([training_dir  files(image_idx).name]);
        Img=joinchannels('RGB',Img);
    end
        
    ImgB=Img{ExperInfo.ChannelAssigns(1)}; %loads the bbackground fluorescence channel
    ImgBs = gaussf(ImgB,gaussSigma,gaussMethod{1});   %smooths it 
    ImgW = watershed(ImgBs,WaterConnect,WaterMax_depth,WaterMax_size); %grayscale watershedding
    not_IW=~ImgW;
    ImgDim=size(ImgB);
    ImgWidth=ImgDim(1);
    ImgCenterWidth=ImgWidth/2;
    ImgCenterHeight=ImgDim(2)/2;
    
  %  label objects in the binary image
   %   label(input_image,Waterconnect, minSize (def=1),maxSize(def=10000))
    b=label( not_IW,LabelConnect,LabelMinSize,LabelMaxSize);    
    m = measure(b,[],'center');    
    h1 = dipshow(Img{ExperInfo.ChannelAssigns(1)},'lin');
    set(h1,'name',files(image_idx).name);
    set(h1,'position',get(h1,'position')-[200,0,0,0]);
    h2 = dipshow(b,'labels');
    diplink(h1,h2);
    h3 = findobj(h2,'type','axes');

    N = cellTypeNum; %set variable to cycle through images   
 
  % Plot some descriptive text on the CFW image
   set(0, 'currentfigure',1)
   horizPos=ImgWidth-length(max(char(cellTypeNames)))-23*20; %x position within image
   tmpName=strrep(files(image_idx).name,'_','\_');
   text(1,30,strcat('Figure:',tmpName,'(Set:',trainsetID,')','\_'),'FontSize',20,'Color','White','HorizontalAlignment','Left'); %which sample we're on
   text(1,ImgDim(2)-5,'Left-click to pick a cell type, Right-click to advance to next cell type','FontSize',20,'Color','White'); %instructions
   disp(' ');
   classes = cell(N,1);
   
       for lab = 1:N

            text(ImgCenterWidth+100,50,strcat('Cell type: ',cellTypeNames(lab)),'FontSize',20,'Color','White','BackgroundColor',[0 0 0]); %indicates current cell type
            set(0,'currentfigure',2) ;
           
          h = [];
          while 1
              
              p = dipgetcoords(h1,1);
              if any(p<0),  
              text(horizPos+220,50,'Count=00', 'FontSize',20,'Color','Black','BackgroundColor',[0 0 0]); %to erase previous number
                  %%%Insert a prompt to repeat the class selection or proceed to
                  %%%next cell type 
                    promptTemp1={'Proceed or continue??'};
                    tmpList={'Continue selecting this cell type','Finish with this cell type','Redo selections for type(notworking)'}; %set by max number of available symbols
                    [Selection,ok] = listdlg('ListString',tmpList,'SelectionMode','single','PromptString',promptTemp,'ListSize',[400 70],'fus',10,'InitialValue',2);
                    choice2Proceed=Selection;

                  if choice2Proceed==2
                       
                      break; 
                  else
                      if choice2Proceed==1
                      p=dipgetcoords(h1,1); 
                      else
                      
                      end
                  end
              
              end
              
          p = double(b(sub2ind(b,p)));  

          if p~=0
             if any(classes{lab}==p);
      %          it's already there, delete it!
                ii = find(classes{lab}==p);
                classes{lab}(ii) = [];
                delete(h(ii));
                h(ii) = [];
             else
             %   it's not there yet, add it!
                q = m(p).center;
                h = [h,line(q(1),q(2),'parent',h3,'color','w','marker',marker{lab},'line','none','MarkerSize',9)];            

                classes{lab} = [classes{lab},p];
                numel(classes{lab});
                
                text(horizPos+220,50,strcat('Count=',num2str(numel(classes{lab}))),'FontSize',20,'Color','White','BackgroundColor',[0 0 0]);


             end
                 
           end
          end
          end
         
      text(horizPos,50,'aaaaaaaaaaaaaaaaaaaaaa','FontSize',20,'Color','Black','BackgroundColor',[0 0 0]); %indicates current cell type     

       
       cell_types(image_idx).data=Img;
       imageID=files(image_idx).name(1:end-4);

      % cell types directory for each image is saved in the workplace path.
       save([out_dir4mat,'/',imageID,'_cell_types_directory.mat'],'classes');
       writeim(b,'tiff');
       markers=newim(b);

       for i=1:N
           for j=1:numel(classes{i});
               markers(b==classes{i}(j))=i;
           end
       end
       
       close all;
 
       out=overlay(Img{ExperInfo.ChannelAssigns(1)},markers)
      
       export_dir=[out_ts_dir];

      %New stuff
       % Add a legend
            sizeImg=size(Img{ExperInfo.ChannelAssigns(1)});
            width=sizeImg(1);
            height=sizeImg(2);
            xpos=width-width/5
            colorZ={'Red','Green','Navy','Yellow','Cyan','Magenta','LtRed','Olive','SkyBlue','MBlue','Rose','Orange','Lime'};
            colorzUsed=colorZ(1:numel(cellTypeNames));
            text(xpos+125,height-numel(cellTypeNames)*20,strcat(cellTypeNames,' =     '),'FontSize',[14],'Color','White','HorizontalAlignment','Right','VerticalAlignment','Bottom','BackgroundColor','Black');
            text(xpos+125,height-numel(cellTypeNames)*20,colorzUsed,'FontSize',[14],'Color','White','HorizontalAlignment','Left','VerticalAlignment','Bottom','BackgroundColor','Black');    
       %Export image 
         outname=strcat(export_dir,files(image_idx).name(1:end-4),'_ClassImg.jpg');
         hgexport(gcf, outname, hgexport('factorystyle'),'Format','jpeg');
         
      writeim(out,export_dir,'tiff'); %what was replaced
      close all;
  end
  
%% 5) Save parameters used in training for use in main_resume
        % Save the feature selection list to the ROIS to be passed to the main_resume analyses   
         %  main_resume will inherit these parameter settings from the training
         %  set.
         ExperInfo.Params.(char(trainsetID)).gaussMethod=gaussMethod;
         ExperInfo.Params.(char(trainsetID)).gaussSigma=gaussSigma;
         ExperInfo.Params.(char(trainsetID)).WaterConnect=WaterConnect;
         ExperInfo.Params.(char(trainsetID)).WaterMax_depth=WaterMax_depth;
         ExperInfo.Params.(char(trainsetID)).WaterMax_size=WaterMax_size;
%         ExperInfo.Params.(char(trainsetID)).FeatureSelect=ind;
         %add these:
         ExperInfo.Params.(char(trainsetID)).LabelConnect=LabelConnect;
         ExperInfo.Params.(char(trainsetID)).LabelMinSize=LabelMinSize;
         ExperInfo.Params.(char(trainsetID)).LabelMaxSize=LabelMaxSize;
%         ExperInfo.Params.(char(trainsetID)).trainingMatPath=out_path4matfile;
         ExperInfo.Params.(char(trainsetID)).confThreshold=confThreshold;
         ExperInfo.ClassTypes.(char(trainsetID)).celltypeIDs=cellTypeNames;
         ExperInfo.Params.(char(trainsetID)).trainingsetLSMLoc=training_dir;
         ExperInfo.Params.(char(trainsetID)).trainingMatPath=out_dir4mat;
         
        % ExperInfo.Classif.(char(trainsetID)).celltypeColors=SelectionColors;
         
   %Save the updated ExperInfo
   save(fileWithPath,'ExperInfo');
   

%close all figures
close all;

clear all;
         
%% Start the GUI again
Initiate;
    
