# Supplementary material for: Precision Automation of Cell Type Classification and Sub-Cellular Fluorescence Quantification from Laser Scanning Confocal Images
Source: Front Plant Sci. 2016 Feb 9;7:119. doi: 10.3389/fpls.2016.00119 (PMC4746258; doi:10.3389/fpls.2016.00119)
Supplement: Supplementary file 3 [file DataSheet1.ZIP › 20151214_MatlabFiles/scripts/05_Training/examine-one-feature_README.txt]

Code that Azadeh wrote to allow us to do pairwise scatterplots of the feature data from the training set.  
The goal here is identify features that are NOT highly correlated with features that we are already using to classify cells (F5-10-16-18-22).   They should also not be noisy, and show difference in distribution between cell types on that feature.

1.   

3. start matlab from the terminal in order to later access the DIP image libraries:
-use the command: source start_matlab 

4. initiate the DIP package using the initialization script
.../04_Matlab_DIP_scripts/DIP_initialization_code.m

5. Run 'examine_onefeature.m' according to notes within that .m file...
    % with this function you can see how a single feature changes across all  the cells in the image. 
    % image_ind is the index of training image( for this case is between 1 to 6) find is the index of features( for this case is  between 1 to 23)
    %it reads fv_labels.mat
    % example: examine_onefeature(1, 5)
    % it needs diplib library.
    % Azadeh 4/30/2014
