# Supplementary material for: Precision Automation of Cell Type Classification and Sub-Cellular Fluorescence Quantification from Laser Scanning Confocal Images
Source: Front Plant Sci. 2016 Feb 9;7:119. doi: 10.3389/fpls.2016.00119 (PMC4746258; doi:10.3389/fpls.2016.00119)
Supplement: Supplementary file 3 [file DataSheet1.ZIP › 20151214_MatlabFiles/scripts/05_Training/examineOneFeaturePlot.m]

function examineOneFeaturePlot(ROIS, featureNames, features, maskStore,featureInd,outPath4imgs);
% with this function you can see how each feature changes across all  the cells in the image. 
%  Actually, it's been expanded to plot all the selected features inputed
%  as 'features', which may be trimmed to a subset of features as in
%  'Features4Training.m', indexed via 'featureInd'

%Truncate the data set to include only the features selected (if filtered)

scrsz = get(groot,'ScreenSize');

%add a screen adjustment factor
scrRowFactor=numel(featureInd)/1.7
subscrwidth=scrsz(3)/numel(ROIS);
fontScale=17-numel(featureInd)/1.7

    if numel(featureInd)<4
    subscrheight=(subscrwidth/4)*round(numel(featureInd));
    else
    subscrheight=(subscrwidth/4)*round(numel(featureInd)/4);
    end
      
for image_ind=1:numel(ROIS)
    %ScreenSize property value is a four-element vector: [left bottom width height]
    figure('Position',[1+image_ind*subscrwidth-subscrwidth scrsz(4)/2 subscrwidth subscrheight],'Name',ROIS(image_ind).name(1:end-4),'NumberTitle','on')
    figureHandle = gcf;

    for feature_ind=1:numel(featureInd)

            subset_feature_ind=featureInd(feature_ind);
            lookupt=[0;features{image_ind}(:,subset_feature_ind)];
                    img2plot=double(lut(ROIS(image_ind).ROI1,lookupt));

            maxval=max(max(img2plot));
            minval=min(min(img2plot));

            map=colormap('summer');
            if numel(featureInd)<4
            imgCol=2;

            imgRow=round(numel(featureInd)/2);
                  subaxis(imgRow,imgCol,feature_ind, 'SpacingVert', 0, 'Padding', 0.001, 'Margin', 0,'MR',0);

            else
            imgCol=4;

            imgRow=round(numel(featureInd)/4);
                  subaxis(imgRow,imgCol,feature_ind, 'SpacingVert', 0, 'Padding', 0.001, 'Margin', 0,'MR',0);
            end


            imagesc(img2plot,[minval maxval]);   
            text('position',[10 20],'fontsize',fontScale,'color','white','string',strcat(featureNames{subset_feature_ind},'   (#',num2str(subset_feature_ind),')'))         
            axis off
    end
        set(gcf,'PaperPositionMode','auto'); % h is figure number

            outname=strcat(outPath4imgs,ROIS(image_ind).name(1:end-4),'_allFeaturesMapped.tif');
            saveas(gcf,outname,'tif')
end
     
