# Supplementary material for: Precision Automation of Cell Type Classification and Sub-Cellular Fluorescence Quantification from Laser Scanning Confocal Images
Source: Front Plant Sci. 2016 Feb 9;7:119. doi: 10.3389/fpls.2016.00119 (PMC4746258; doi:10.3389/fpls.2016.00119)
Supplement: Supplementary file 3 [file DataSheet1.ZIP › 20151214_MatlabFiles/scripts/05_Training/Features4Training.m]

function [fvtrain,labeltrain,featureInd, ROIS, out_path4matfile]=Features4Training(ExperInfo,data_dir,out_dir,out_dir4mat,gaussSigma,gaussMethod,WaterMax_depth,WaterMax_size,WaterConnect,trainsetID,featureSelectID,confThreshold,LabelConnect,LabelMinSize,LabelMaxSize);
fvtrain=[];
labeltrain=[];
ind=[];
out_path4matfile=[];

%Performs segmentation and classification on target images, being a
%specific set that were used in cell selection to initiate the training
%set. This process finalizes which cell types and which features are to be
%used in the classification model for other, non-training image sets.  AS
%such, users will later be called to choose one of the training sets
%created in this process.

%% 1) Load the ROIS and image centers for the specified training set (cell selections)
%   '_Segment_ROIS.mat' files for each image admitted to the feature
%   selection...
      %  in_dir4mat=strcat(ExperInfoPath,'/01_experiment_matlabfiles/');
       
        %Load Segmentation (ROI1,ROI2,ROI3) info generated by
        %'segment_ROI.m' in 'create_training_FeatureSelection.m'
        trainingMatPath=ExperInfo.Params.(char(trainsetID)).trainingMatPath; %where the filepath to mat files is stored
        ROISPath=dir([trainingMatPath,'/*_Segment_ROIS.mat']);
        fileWithPath=char(strcat(trainingMatPath,'/',{ROISPath.name}));
        load(fileWithPath);
        
        %Load image centers of training set created in 'generate_centers.m' of
        %'create_training_set.m' 
        ImgCentersPath=dir([trainingMatPath,'*_image_center.mat']);
        fileWithPath=char(strcat(trainingMatPath,{ImgCentersPath.name}));
        load(fileWithPath);

        %Load the measures generated in 'Features4Training' of
        %'create_training_FeatureSelection.m'
        features=dir([trainingMatPath,'*_feature_measures_training.mat']);
        fileWithPath=char(strcat(trainingMatPath,{features.name}));
        load(fileWithPath);        
        
        image_center=image_centermat;  %define for use in functions

%% 2) Import training set data (all cell selections)
    %Loads and merges  image-specific '_cell_types_directory.mat' data files created in 'create_training_set.m' to a
    %common file called ;_ROI_cellSelections_All.mat' that contains fvtrain and labeltrain matrices
    %for use in the classification (used in both 'create_training_FeatureSelection.m' and 'main_resume.m' via
    %'cell_classification.m'
    
        %***Input:***
    %     *data_dir is path to the training data
    %     *features is a cell array, containing features for every image in the
    %     *training-set 
    % 

    %***output:***
    %     *fvtrain is training sample [# training object, #attributes]
    %     %need a better description than this.
    %     *labeltrain is the label of every object in the training set [ #training
    %     object, 1] 
    %     fvtest is testing sample [# objects in the training set, #attributes];
    %     fname is the name of all attributes
    %     ind is the index of the attributes we want to test
    %     data_dir is directory containing data set and out_dirImages is the directory that
    %     the result is saved. 

    setID=trainsetID;
    %out_dir4mat=trainingMatPath
    out_path4matfile=out_dir; %should get rid of out_path4matfile entirely.
    out_path4trainingset=char([strcat(trainingMatPath,'/',setID,'_ROI_cellSelections_All.mat')]);
    [fvtrain,labeltrain]=read_trainingset(out_dir4mat,features,out_path4trainingset,trainingMatPath);

    fvtrain2=fvtrain; %temporary method to conserve variable from being overwritten during classification
    labeltrain2=labeltrain; % same
    
%% 3) Classification of the ROIs based upon the measures
%   
%     Input:Measured features
%     Output:

%Setup which features are called, based upon the master list of
    %features defined in 'Features4ROI.m' 
    % input of the form: ind=[5,10,16,18,21]; 
    
    
    %Create feature names:
    %   Note: these are defined downstream in the Feature4ROI.m file, and
    %   this list is manually updated to reflect any changes that occur in
    %   the organization of those feature designations in that file

    featureNames=fname;

   
  %Feature Selection by plot verification
  
      reviewOngoing=0
      while reviewOngoing<2
            close all;

        %Display the feature maps to show feature distributions to inform user selections
        %%%  by calling 'examine_onefeature.m' and tiling the labelled images
           maskStore=ExperInfo.Params.(char(trainsetID)).maskStore; %HH added this 

           featureInd=[1:22];    %temporary value prior to selecting features
           outPath4imgs=[char(out_dir),'/02_classification/'];
           mkdir(outPath4imgs);
           examineOneFeaturePlot(ROIS, featureNames, features,maskStore,featureInd,outPath4imgs);

        %Select the features to be included in the analysis
        FeatureNumber=ExperInfo.ClassTypes.(char(trainsetID)).(char(featureSelectID)).featureMaxNum;

        %while tmp=FeatureNumber
        ind2=0;
        while ~(ind2==FeatureNumber);
        [Selection] = listdlg('ListString',featureNames,'SelectionMode','multiple','Name',strcat('Choose exactly_',num2str(FeatureNumber),' features from below'),'ListSize',[500 500]);
        ind2=numel(Selection);
        end
        featureInd=Selection;

        
        
        %Close the image once the selection is made
            close all;

            
            
        %Generice feature-name folder generation
            tt=[];
%            for i=1:(numel(featureInd)-1)  %Don't know what the -1 is for
            for i=1:(numel(featureInd)-1);
            tt=[tt,num2str(featureInd(i)),'-'];
            end
            name=['F-',tt,num2str(featureInd(end))];   
            
        outPath4imgs=fullfile(strcat(char(out_dir),'/02_classification/',name,'/'));  
        mkdir(outPath4imgs);
            
       %Display the selected features
      
        examineOneFeaturePlot(ROIS, featureNames, features,maskStore,featureInd,outPath4imgs);
        
        
        %Perform Principal component analysis (PCA) on fvtrain with
        %labeltrain defining the categories.
        %this works
        %pc: the principal component coefficients, also known as loadings
        %score: the representation of X in the principal component space
        %latent: a vector containing the eigenvalues of the covariance matrix of X.
        %tsquare:   
  
        %ScreenSize property value is a four-element vector: [left bottom width height]
        scrsz = get(groot,'ScreenSize');  
        
        figure('Position',[scrsz(3)-300 scrsz(4)-600 scrsz(4)/2,scrsz(4)/2])
            
        [pc,score,latent,tsquare] = princomp(fvtrain(:,featureInd));

        % show that two components account for 98% of the variance:
        cumsum(latent)./sum(latent)
        
        %PCA plot with orthonormal principal component coefficients for
        %each variable. the direction and length of the vector indicate how each variable contributes to the two principal components in the plot.
        biplot(pc(:,1:2),'Scores',score(:,1:2));
%        outname=fullfile(strcat(char(out_dir),'/02_classification/',name,'/',ROIS(image_idx).name(1:end-4),'_PCA_features.eps'));
        outname=fullfile(strcat(char(out_dir),'/02_classification/',name,'/','PCA_features.eps'));

    mkdir(strcat(char(out_dir),'/02_classification/',name));
        text(1,1,'eigenvalues','HorizontalAlignment','Right','VerticalAlignment','Top');
        text(1,0.9,num2cell(latent),'HorizontalAlignment','Right','VerticalAlignment','Top');
        saveas(gcf, outname,'epsc');
 
    %Prompt user to decide if the feature selection should be repeated
        tmplist={'Repeat selection process','Continue with classification'};
       [reviewOngoing] = listdlg('ListString',tmplist,'SelectionMode','single','Name','Decide on how to proceed','ListSize',[500,100]);
     
      end % while statement to select features and review plots

      close all;
      
        %Close any remaining images
        
    %path to the classification images and excel file
    mkdir([char(out_dir),'/02_classification']);

    %   code just calls 'out_dir' when writing the images (and optionally
    %   excel data)
     out_path4Classification=[char(out_dir),'/02_classification/'];
    %path for the images of the raw cell classification (no confidence
    %  filtering
     Out_path4classification=[char(out_dir),'/01_matlabfiles/', char(strcat(trainsetID,'_training_classification.mat'))];
     fvtest=featuresall;
     
     %Cell types to be used in the classification
     cellTypes=ExperInfo.ClassTypes.(char(trainsetID)).(char(featureSelectID)).cellClasses;
     %All possible cell types
     cellTypesAll=ExperInfo.ClassTypes.(char(trainsetID)).celltypeIDs
     %Get the index # for each cell type
     cellTypeIndex=[];
     for ii=1:numel(cellTypes)
         tmp=strmatch(cellTypes(ii),cellTypesAll)
         cellTypeIndex=[cellTypeIndex,tmp];
     end
     
     %Equivalence for display of Training set selection and feature
     %selection
     FeatSelection=featureSelectID;

    [predict_Idrf,scores,predict_Idperimag, ClassiFeatuReport, ROIS]=cell_classification(ExperInfo,data_dir,fvtrain,labeltrain,fvtest,fname,featureInd,out_path4Classification,Out_path4classification,maskStore, ROIS,confThreshold,cellTypes,cellTypeIndex,trainsetID,FeatSelection);

    %% 4) Overlay cell selections on the classification
%  This is not working since the classifications are on a cropped region
%  and the selections are broader than that.  the pipeline should move
%  cropping and center selection to occur before cell selection?  Did this,
%  now just need to implement a few changes in the code
    out_path4Classification=[char(out_dir),'/02_classification/'];
    out_dir4mat=trainingMatPath; %in this case, it is the training set output, not the iteration
    OverlayOnTrainingset(out_dir,data_dir,out_dir4mat,predict_Idrf,ROIS,out_path4Classification,maskStore,ClassiFeatuReport,confThreshold,featureInd)

%% 5) Displaying with confidence value 
%     Input:
%     Output:
    % Create a dirctory for the confidence testing
    %mkdir([char(out_dir),'/04_confidencetest']);
    %Path to the classification images and excel file
    out_path4confidence=[char(out_dir),'/02_classification/'];
    %Confidence thresholding 
    threshold=confThreshold;          %provide UI input for this!!!!
    filter_type='highpass'; %provide UI input for this!!!!
    %Alternatives
    % fifilter_type='lowpass'; %allows values below cutoff
    %filter_type='bandpass';    %Allows values within(?) a range?
    %Execute the function
    displayconfidence(predict_Idrf,scores,ROIS,data_dir,featureInd,threshold,filter_type,out_path4confidence, ClassiFeatuReport,trainsetID,FeatSelection,cellTypes);
 
