# Supplementary material for: Precision Automation of Cell Type Classification and Sub-Cellular Fluorescence Quantification from Laser Scanning Confocal Images
Source: Front Plant Sci. 2016 Feb 9;7:119. doi: 10.3389/fpls.2016.00119 (PMC4746258; doi:10.3389/fpls.2016.00119)
Supplement: Supplementary file 3 [file DataSheet1.ZIP › 20151214_MatlabFiles/scripts/05_Training/OverlayOnTrainingset.m]

function  OverlayOnTrainingset(out_dir,data_dir,out_dir4mat,predict_Idrf,ROIS,out_path4Classification,maskStore,ClassiFeatuReport,confThreshold,ind)

data_dir=char(strcat(data_dir,'/'));
data_dir=strrep(data_dir,'//','');

L=1;
newLrf=cell(1,numel(ROIS));

 %Make folder name with all features (by number)
    tt=[];
    for i=1:(numel(ind)-1)
        tt=[tt,num2str(ind(i)),'-'];
    end
     name=['F-',tt,num2str(ind(end))]; 
     
out_path4Classification=[out_path4Classification,name,'/'];
     

for image_idx=1: numel(ROIS)
   
    %Loads the LSM files again
    if (ismac)
            Img=readim([data_dir,'/', ROIS(image_idx).name]);
    else
            Img=readim([data_dir,'/',  ROIS(image_idx).name]);
            Img=joinchannels('RGB',Img);
    end  
    
    %Loads the mat file that contains the manual cell selection
    temp=load([out_dir4mat,char(strcat(ROIS(image_idx).name(1:end-4),'_cell_types_directory.mat'))]);

    markers=newim(ROIS(image_idx).ROI1);
   classes=temp.classes;
   for i=1:numel(classes)
       for j=1:numel(classes{i})
           markers(ROIS(image_idx).ROI1==classes{i}(j))=i;
       end
   end
   
   %superimposes the manual selection on top of the counterstain channel of
   %the LSM
   if ~isempty(fieldnames(maskStore));
    out1=overlay(Img{3},markers);
                 B=maskStore.border;
             mask=maskStore.mask;
            mask(B(1,1):B(1,1)+B(2,1),B(1,2):B(1,2)+B(2,2))=1;
            
        
        test1=double(mask.*out1);

   % numobj=max(ROIS(image_idx).ROI1); 
    numobj=max(max(test1));
    lookupT=[0;predict_Idrf(L: L+numobj(1)-1)];
    
   %Superimposes the classification result 
    newLrf{image_idx}=lut(ROIS(image_idx).ROI1,lookupT); 
    alpha=0.5;
    out= alpha*overlay(out1,newLrf{image_idx})+(1- alpha)*out1
         sizeImg=size(Img{3});
         width=sizeImg(1);
         xpos=width-width/4
             text(xpos,25,ClassiFeatuReport.featuresUsed,'FontSize',[18],'Color','White','VerticalAlignment','Top');
            text(xpos+150,25,num2cell(ClassiFeatuReport.impt)','FontSize',[18],'Color','White','VerticalAlignment','Top');
            text(width-100,1,strcat('C.I.=',num2str(confThreshold(1))),'FontSize',[18],'Color','White','VerticalAlignment','Top');

    outname=[out_path4Classification,ROIS(image_idx).name(1:end-4),'.confOverlaytif'];
   % writeim(out,outname,'tiff');
    hgexport(gcf, outname, hgexport('factorystyle'),'Format','jpeg');
         
    L=L+numobj;
    
    close
    
   else
       
   %superimposes the manual selection on top of the counterstain channel of
   %the LSM
    out1=overlay(Img{3},markers);

    numobj=max(ROIS(image_idx).ROI1);
    lookupT=[0;predict_Idrf(L: L+numobj-1)];
    
   %Superimposes the classification result 
    newLrf{image_idx}=lut(ROIS(image_idx).ROI1,lookupT);
    alpha=0.5;
    out= alpha*overlay(out1,newLrf{image_idx})+(1- alpha)*out1
            sizeImg=size(Img{3});
         width=sizeImg(1);
         xpos=width-width/4
             text(xpos,25,ClassiFeatuReport.featuresUsed,'FontSize',[18],'Color','White','VerticalAlignment','Top');
            text(xpos+150,25,num2cell(ClassiFeatuReport.impt)','FontSize',[18],'Color','White','VerticalAlignment','Top');
            %text(width-100,1,strcat('C.I.=',num2str(confThreshold(1))),'FontSize',[18],'Color','White','VerticalAlignment','Top');

    outname=[out_path4Classification,ROIS(image_idx).name(1:end-4),'confOverlay.tif'];
    
    hgexport(gcf, outname, hgexport('factorystyle'),'Format','jpeg');
     %writeim(out,outname,'tiff');
    L=L+numobj;
    
    close
       
end
end
