# Supplementary material for: Precision Automation of Cell Type Classification and Sub-Cellular Fluorescence Quantification from Laser Scanning Confocal Images
Source: Front Plant Sci. 2016 Feb 9;7:119. doi: 10.3389/fpls.2016.00119 (PMC4746258; doi:10.3389/fpls.2016.00119)
Supplement: Supplementary file 3 [file DataSheet1.ZIP › 20151214_MatlabFiles/scripts/06_Segment_Classify_Quantify/immun_measurements.m]

function  [immun, ImmunFullPaths]=immun_measurements(ROIS,image_center,data_dir,out_dir,out_path4immunmat,predict_Idrf,predict_Idperimag,featureInd,files,ClassiFeatuReport,ExperInfo);

% this  function divides cells celldivision.m and divide the every cells
% into 4 quarters and calculate immuno for every quarter
% Inputs : 
% **ROIS** contains ROI1 and ROI2 and ROI3
%image_center is the center of image
% data_dir: is the directory of corresponding images to ROIS and
% image_center 
% ouput
% Azadeh 18/09/2014
tt=[];

progressbar(0)
for i=1:(numel(featureInd)-1)

    tt=[tt,num2str(featureInd(i)),'-'];
end
 name=['F-',tt,num2str(featureInd(end))];

dividwallname={'mean/radial(1)', 'mean/radial(2)','mean/tangentrail(3)','mean/tangentrail(4)', ...
    'std/radial(1)','std/radial(2)','std/tangentrail(3)','std/tangentrail(4)',...,
    'size/radial(1)','size/radial(2)','size/tangentrail(3)','size/tangentrail(4)','class'}; 

derivedMeasurementsName={'lumenRPA','lumensignal','PvD','wallRPA','wallsignal','cellRPA','cellsignal','lumenRPAmean','lumensignalmean','wallRPAmean','wallsignalmean','cellRPAmean','cellsignalmean'};


% mkdir(fullfile([out_path4immun,name]));
% mkdir(fullfile([out_path4immun,name,'/'],'excel'));
% out_dir1=[out_path4immun,name,'/excel/'];   


 crop = isfield(ROIS, 'cropbox'); % check if we slected part of image 

%AF stores cropping information in ROIS, whereas I have already created a masking structure called maskStore.
% crop = isfield(ROIS, 'cropbox'); % check if we slected part of image 

immun = struct;

for image_idx = 1:numel(ROIS)

   Img = readim(fullfile(data_dir,ROIS(image_idx).name));
   if ~ismac
      Img = joinchannels('RGB',Img);
   end
%%%%%%%%%%%%%%%%
   %Remove this from the final version for publication since this is a
   %special feature of my data set, and background subtraction methods are
   %a distraction that can be taken care of in 'pre-processing'.
   %Replace with this...
   
   ImgE=Img{ExperInfo.ChannelAssigns(2)}  %index for the channel with the target fluorescence, not counterstain.
   
   ImgE = Img{ExperInfo.ChannelAssigns(2)}-Img{2}; %20150218 long-overdue application of -Img{2} to subtract the background signal channel
   %ensure no negative intensities which screws up some calcs
   indeces=find(ImgE<0);
   ImgE(indeces)=0;
   
   ImgF=dip_image(ImgE);
   dividedwall = newim(size(Img{ExperInfo.ChannelAssigns(2)}),'sint32');
   dividedcell = newim(size(Img{ExperInfo.ChannelAssigns(2)}),'sint32');
   ROI1 = ROIS(image_idx).ROI1;
  % ROI1=dilation(ROI1,2,'elliptic'); % includes watreshed pixels
   ROI3 = ROIS(image_idx).ROI3;

   numlabels = max(ROI1);

   wallAcc = struct;
   wallAcc.sum    = zeros(numlabels,4);
   wallAcc.square = zeros(numlabels,4);
   wallAcc.number = zeros(numlabels,4);
   
   lumenAcc = struct;
   lumenAcc.sum    = zeros(numlabels,4);
   lumenAcc.square = zeros(numlabels,4);
   lumenAcc.number = zeros(numlabels,4);
   
   cellAcc = struct;
   cellAcc.sum    = zeros(numlabels,4);
   cellAcc.square = zeros(numlabels,4);
   cellAcc.number = zeros(numlabels,4);

   cellcenter = measure(ROI1,[],{'center'},1:numlabels);
   cellcenter = cellcenter.center';
   celldiv = zeros(numlabels,2);
   v = bsxfun(@minus,cellcenter,image_center(image_idx,:));
   angle_origin_to_cell = atan2(v(:,2),v(:,1)); % Angle of vector form center of image to center of cell 

   ROI1 = dip_array(ROI1);
   ROI3 = dip_array(ROI3);
   ImgF = dip_array(ImgF);
   dividedwall = dip_array(dividedwall);
   dividedcell = dip_array(dividedcell);
   sz = size(ROI1);
   xstart=2;
   xend=sz(2)-1;
   ystart=2;
   yend=sz(1)-1;
   if crop
       B= ROIS(image_idx).cropbox;   
       xstart=B(1,1);
       xend=B(1,2);
       ystart=B(2,1);
       yend=B(2,2); 
       ROI1=dip_array(ROI1.*ROIS(image_idx).filter);
       
   end
   
   for x=xstart:xend
      for y=ystart:yend
         
         % We're not processing the pixels at the border of the image for convenience:
         % this way we can look at neighbours without worrying about indexing out of bounds
         thisobj = ROI1(y,x);
         inwall = false;
         incell = true;
         if thisobj==0
            % if we are at a point in between cells, add measurement for
            % this point to all neighbouring cells
            thisobj = unique([ROI1(y-1,x),ROI1(y+1,x),ROI1(y,x-1),ROI1(y,x+1)]);
            if thisobj(1)==0
                thisobj(1) = []; % remove the value 0 from the list
            end
            inwall = true;
            incell = false;
         else
            if ROI3(y,x)==thisobj
               inwall = true;
            end
         end
         val = double(ImgF(y,x));
         valsq = val.^2;
         for ii=1:length(thisobj)
            lab = thisobj(ii);
            a = angle_origin_to_cell(lab) - atan2(y-1-cellcenter(lab,2),x-1-cellcenter(lab,1));
            a = mod(a,2*pi);
            if a<=pi/4
               q = 2;
            elseif a<=3*pi/4
               q = 3;
            elseif a<=5*pi/4
               q = 1;
            elseif a<=7*pi/4
               q = 4;
            else
               q = 2;
            end
            cellAcc.sum(lab,q)    = cellAcc.sum(lab,q)    + val;
            cellAcc.square(lab,q) = cellAcc.square(lab,q) + valsq;
            cellAcc.number(lab,q) = cellAcc.number(lab,q) + 1;
            if incell
               dividedcell(y,x) = q;
            end
            if inwall
               wallAcc.sum(lab,q)    = wallAcc.sum(lab,q)    + val;
               wallAcc.square(lab,q) = wallAcc.square(lab,q) + valsq;
               wallAcc.number(lab,q) = wallAcc.number(lab,q) + 1;
                dividedwall(y,x) = q;

            end
         end
      end
   end
 
   % add measurement for the lumen
    lumenAcc.sum    = cellAcc.sum    - wallAcc.sum;
    lumenAcc.square = cellAcc.square - wallAcc.square;
    lumenAcc.number = cellAcc.number - wallAcc.number;
   
   
   wallImmuneMeasure = zeros(numlabels,13);
   cellImmuneMeasure = zeros(numlabels,13);   
   lumenImmuneMeasure = zeros(numlabels,13);
   % mean value
   I = wallAcc.number>=1;
   m = zeros(numlabels,4);
   m(I) = wallAcc.sum(I)./wallAcc.number(I);
   wallImmuneMeasure(:,1:4) = m;
   I = cellAcc.number>=1;
   m = zeros(numlabels,4);
   m(I) = cellAcc.sum(I)./cellAcc.number(I);
   cellImmuneMeasure(:,1:4) = m;
   
   I = lumenAcc.number>=1;
   m = zeros(numlabels,4);
   m(I) = lumenAcc.sum(I)./lumenAcc.number(I);
   lumenImmuneMeasure(:,1:4) = m;
   
   % size
   wallImmuneMeasure(:,5:8) = wallAcc.number;
   cellImmuneMeasure(:,5:8) = cellAcc.number;
   lumenImmuneMeasure(:,5:8) = lumenAcc.number;   
   
   % std value
   I = wallAcc.number>1;
   s = zeros(numlabels,4);
   s(I) = ( wallAcc.square(I) - ((wallAcc.sum(I)).^2)./(wallAcc.number(I)) ) ./ (wallAcc.number(I)-1);
   s(s<0) = 0;
   s = sqrt(s);
   wallImmuneMeasure(:,9:12) = s;
   I = cellAcc.number>1;
   s = zeros(numlabels,4);
   s(I) = ( cellAcc.square(I) - ((cellAcc.sum(I)).^2)./(cellAcc.number(I)) ) ./ (cellAcc.number(I)-1);
   I = s>0;
   s(I) = sqrt(s(I));
   cellImmuneMeasure(:,9:12) = s;
   
   I = lumenAcc.number>1;
   s = zeros(numlabels,4);
   s(I) = ( lumenAcc.square(I) - ((lumenAcc.sum(I)).^2)./(lumenAcc.number(I)) ) ./ (lumenAcc.number(I)-1);
   I = s>0;
   s(I) = sqrt(s(I));
   lumenImmuneMeasure(:,9:12) = s;

   %new measurments
   lumenRPA    =(lumenAcc.sum(:,1)+ lumenAcc.sum(:,2))./(lumenAcc.sum(:,3)+ lumenAcc.sum(:,4));
   lumensignal =lumenAcc.sum(:,1)+ lumenAcc.sum(:,2)+lumenAcc.sum(:,3)+ lumenAcc.sum(:,4);
   PvD=mean(s,2);
   
   wallRPA    =(wallAcc.sum(:,1)+ wallAcc.sum(:,2))./(wallAcc.sum(:,3)+ wallAcc.sum(:,4));
   wallsignal =wallAcc.sum(:,1)+ wallAcc.sum(:,2)+wallAcc.sum(:,3)+ wallAcc.sum(:,4);
   
   cellRPA    =(cellAcc.sum(:,1)+ cellAcc.sum(:,2))./(cellAcc.sum(:,3)+ cellAcc.sum(:,4));
   cellsignal =cellAcc.sum(:,1)+ cellAcc.sum(:,2)+cellAcc.sum(:,3)+ cellAcc.sum(:,4);
   
   % considering mean value
   lumenRPAmean    =(lumenImmuneMeasure (:,1)+ lumenImmuneMeasure (:,2))./(lumenImmuneMeasure (:,3)+ lumenImmuneMeasure (:,4));
   lumensignalmean =lumenImmuneMeasure (:,1)+ lumenImmuneMeasure (:,2)+lumenImmuneMeasure (:,3)+ lumenImmuneMeasure (:,4);
   
   
   wallRPAmean    =(  wallImmuneMeasure(:,1)+   wallImmuneMeasure(:,2))./(  wallImmuneMeasure(:,3)+ wallImmuneMeasure (:,4));
   wallsignalmean = wallImmuneMeasure(:,1)+ wallImmuneMeasure(:,2)+wallImmuneMeasure(:,3)+ wallImmuneMeasure(:,4);
   
   cellRPAmean    =(cellImmuneMeasure(:,1)+ cellImmuneMeasure(:,2))./(cellImmuneMeasure(:,3)+ cellImmuneMeasure(:,4));
   cellsignalmean =cellImmuneMeasure(:,1)+ cellImmuneMeasure(:,2)+cellImmuneMeasure(:,3)+ cellImmuneMeasure(:,4); 

   %Add the feature classification report (classification 
       %labels and scores for each image)   
       wallImmuneMeasure(:,13)=predict_Idperimag(image_idx).labels;
       wallImmuneMeasure(:,14)=predict_Idperimag(image_idx).scores;
       cellImmuneMeasure(:,13)=predict_Idperimag(image_idx).labels;
       cellImmuneMeasure(:,14)=predict_Idperimag(image_idx).scores;   
       lumenImmuneMeasure(:,13)=predict_Idperimag(image_idx).labels;
       lumenImmuneMeasure(:,14)=predict_Idperimag(image_idx).scores;
       
       %Features used and their weighting
        %Add the feature weighting info for this experimental set to the 
        %   these are NOT unique to each image, but common to the batch.
       immun.ClassiFeatuReport.impt=ClassiFeatuReport.impt;
       immun.ClassiFeatuReport.featuresUsed=ClassiFeatuReport.featuresUsed;
   
   immun.derived=zeros(numlabels,7); %HH create a matrix of zeros for derived data
   
   immun.dividedwall        = dip_image(dividedwall); %Field01: An image with divided ROI1
   immun.dividedcell        = dip_image(dividedcell); %Field02: An image with divided ROI3
   immun.ROI1andDams=ROIS(image_idx).ROI1anddams;  % export an image of the dams.
   
   %Sets of quadrant-specific data.
   immun.wallImmuneMeasure      = wallImmuneMeasure; %Field03: measurment for immunolabel. It is a matrix size=#cells
   immun.cellImmuneMeasure      = cellImmuneMeasure; %Field03:ROI1??
   immun.lumenImmuneMeasure     = lumenImmuneMeasure; %Field04:ROI2?? 
   immun.dividedMeasurmentsname = dividwallname; %Field05:column names for quadrant-specific data
   immun.derivedMeasurementsName=derivedMeasurementsName %Field06:column names for derived measures (below)
   
   %Field 'derived' containing all other measures derived from
   %quadrant-specific
 %recall list from above
 %  derivedMeasurementsName={'lumenRPA','lumensignal','PvD','wallRPA',
 %                             'wallsignal','cellRPA','cellsignal','lumenRPAmean',
 %                              'lumensignalmean','wallRPAmean','wallsignalmean','cellRPAmean','cellsignalmean'};
 

   %immun.name               = ROIS.name;
   
   immun.derived(:,1)=lumenRPA;  %ratio of periclinal to anticlinal ROI2
   immun.derived(:,2)=lumensignal; % Total signal per ROI2
   immun.derived(:,3)=PvD;         %punctateness vs. diffuseness of ROI2
   immun.derived(:,4)=wallRPA;   %ratio of periclinal to anticlinal ROI3 
   immun.derived(:,5)=wallsignal; % Total signal per ROI3
   immun.derived(:,6)=cellRPA;  %ratio of periclinal to anticlinal ROI1
   immun.derived(:,7)=cellsignal;% Total signal per ROI1
   % CONSIDERING AVERAGE VALUE 
   immun.derived(:,8)       = lumenRPAmean ;  %ratio of periclinal to anticlinal ROI2
   immun.derived(:,9)    = lumensignalmean; % Total signal per ROI2 
   immun.derived(:,10)        = wallRPAmean;   %ratio of periclinal to anticlinal ROI3 
   immun.derived(:,11)     = wallsignalmean; % Total signal per ROI3
   immun.derived(:,12)       = cellRPAmean;  %ratio of periclinal to anticlinal ROI1
   immun.derived(:,13)    =  cellsignalmean;% Total signal per ROI1
   
%Export summary plot of immuno channel and counterstain channel for
%reference in interpreting the classification result; will be repeated for
%immuno_gather into another folder to interpret immuno quants.
    out_pathtmp=char(strcat(out_path4immunmat,files(image_idx).name(1:end-4),'_immunolabel.mat'));
    out_pathtmp=strrep(out_pathtmp,'//','/')
    ImmunFullPaths{image_idx}=[out_pathtmp];
    save(out_pathtmp,'immun');


    scrsz = get(groot,'ScreenSize');

    out_pathtmp=char(strcat(out_dir,'03_classification/',char(name),'/',files(image_idx).name(1:end-4),'_ImmunRefImg'));
    outname=strrep(out_pathtmp,'//','/')


    % ImgComp=joinchannels('RGB',Img{3}*.5,'',ImgF);  %change colors to red for immuno and grey transparency for counterstain

    ImgSz=size(Img{ExperInfo.ChannelAssigns(2)});
    ImgHt=ImgSz(2);
    scrsz = get(groot,'ScreenSize');
    figure('Position',[1 1 scrsz(3) scrsz(3)],'Name','Test title','NumberTitle','on')
    figureHandle = gcf; 

    ax(1) = subaxis(1,3,1,'SpacingVert', 0, 'Padding', 0.001, 'Margin', 0,'MR',0);

    FluorChannel=ImgF;
    map=colormap('grey');
    image(FluorChannel); %title('Fluorchannel')
    text(10,ImgHt-20,'FluorChannel','Color','White')
    axis off;
    axis image;

    ax(2) = subaxis(1,3,2,'SpacingVert', 0, 'Padding', 0.001, 'Margin', 0,'MR',0);
    CounterStain=dip_array(Img{3}*0.6);
    image(CounterStain); %title('Counterstain')
    text(10,ImgHt-20,'Counterstain','Color','White')
    axis off;
    axis image;


    ax(3) = subaxis(1,3,3,'SpacingVert', 0, 'Padding', 0.001, 'Margin', 0,'MR',0);
    overlay=imfuse(FluorChannel,CounterStain,'ColorChannels','green-magenta');
    image(overlay)
    text(10,ImgHt-20,'Counterstain=Magenta,FluorProbe=Green','Color','White');
    axis off;
    axis image;

    %writeim(out,outname,'tiff');  
    hgexport(gcf, outname, hgexport('factorystyle'),'Format','jpeg');
    close;          

  %  clear immun;    %this is necessary to save ram?
    
    end
%     
%     excelvarwall(1,:)=dividwallname;
%     size(num2cell(immun(image_idx).cellImmuneMeasure))
%     size(excelvarwall(2:end,1:12))
%     
%     excelvarwall(2:end,1:12)=num2cell(immun(image_idx).wallImmuneMeasure);
%     excelvarwall(2:end,13)=num2cell(predict_Idrf(image_idx).labels);
%     
%     excelvarcell(1,:)=dividwallname;
%     excelvarcell(2:end,1:12)=num2cell(immun(image_idx).cellImmuneMeasure);
%     excelvarcell(2:end,13)=num2cell(predict_Idrf(image_idx).labels);
%     
%     xlwrite([out_dir1,ROIS(image_idx).name,'.xlsx'],excelvarwall,'wallmeasurement');
%     xlwrite([out_dir1,ROIS(image_idx).name,'.xlsx'],excelvarcell,'cellmeasurement');
     progressbar(image_idx/numel(ROIS));
end
