# Supplementary material for: Precision Automation of Cell Type Classification and Sub-Cellular Fluorescence Quantification from Laser Scanning Confocal Images
Source: Front Plant Sci. 2016 Feb 9;7:119. doi: 10.3389/fpls.2016.00119 (PMC4746258; doi:10.3389/fpls.2016.00119)
Supplement: Supplementary file 3 [file DataSheet1.ZIP › 20151214_MatlabFiles/scripts/06_Segment_Classify_Quantify/main_resume.m]

function main_resume
%Intro
%   This script performs segmentation and classification on a set of input
%   LSM files. This requires that the user has already completed the
%   training process through execution of 'create_training_set.m'

% Note:  Users should not perform multiple quantification events for an
% individual image within the same experiment.  This implies mixing of
% analysis parameters or redundancy. 'immun_measure_gather.m' will take the
% first instance of each of the resulting quantification '_immunolabel.mat'
% files rather than integrating them into the same experiment.  So, if you
% want to contrast analysis methods, you must include additional
% designators (factors) in the filenames prior to analysis.

%% 1)Setup    
%   
    %Read ExperInfo to find out which are the factors
        ExperInfoPath=uigetdir(pwd,'Load Main Experiment Directory to obtain related info');
        %
        if numel(ExperInfoPath)==0;
        error ( 'Check that you have initialized you are experiment');
        end
        addpath(ExperInfoPath);   % to make data accessible for matlab 

        %Load the Experimental info mat file... must be only mat file in that
        %directory with the current approach
        in_dir4expmat=strcat(ExperInfoPath,'/01_experiment_matlabfiles/');
        experinfodir=dir([in_dir4expmat,'*.mat']);
        fileWithPath=char(strcat(in_dir4expmat,{experinfodir.name}));
        load(fileWithPath);

       %Choose the training set from exisiting (reads ExperInfo.Params
       %updated  in create_training_set.m with new cell named after the
       %training set ID.
        tmpList=fieldnames(ExperInfo.Params);
        [Selection,ok] = listdlg('ListString',tmpList,'SelectionMode','single','PromptString','Select training set','ListSize',[600 300]);
        trainsetID=tmpList(Selection);
        
        %Choose an iteration of the training set for which a specific set
        %of cell types and features was chosen
        tmpList=fieldnames(ExperInfo.ClassTypes.(char(trainsetID)));
        FeatSelectList=tmpList(2:end);
        [Selection,ok]=listdlg('ListString',FeatSelectList,'SelectionMode','single','PromptString','Select iteration with specific selection of cell types and features (note time in name)','ListSize',[600 300]);
        %Now generate the index of the selected features for classification
        %here
         featureInd=ExperInfo.ClassTypes.(char(trainsetID)).(char(FeatSelectList(Selection))).featureSelect;
         FeatSelection=FeatSelectList(Selection);
         
         %Load training set segmentation parameters from ROIS made in create_training_set.m     
        %load(char(strcat(trainingMatListPath,'/',setID,'_Segment_ROIS.mat')),'ROIS');
         gaussMethod=ExperInfo.Params.(char(trainsetID)).gaussMethod;
         gaussSigma=ExperInfo.Params.(char(trainsetID)).gaussSigma;
         WaterConnect=ExperInfo.Params.(char(trainsetID)).WaterConnect;
         WaterMax_depth=ExperInfo.Params.(char(trainsetID)).WaterMax_depth;
         WaterMax_size=ExperInfo.Params.(char(trainsetID)).WaterMax_size;
         %ind=ExperInfo.Params.(char(trainsetID)).featureSelect; %Now we
         %have features selections from specific iterations of each
         %training set, so delete
         %add these:
         LabelConnect=ExperInfo.Params.(char(trainsetID)).LabelConnect;
         LabelMinSize=ExperInfo.Params.(char(trainsetID)).LabelMinSize;
         LabelMaxSize=ExperInfo.Params.(char(trainsetID)).LabelMaxSize;
         trainingMatPath=ExperInfo.Params.(char(trainsetID)).trainingMatPath;
         confThreshold=ExperInfo.Params.(char(trainsetID)).confThreshold;
     
    %Load the LSM files
    %provide path where the data is saved 
        data_dir = uigetdir(pwd,'Load LSM Source Files (not testing set)');
        data_dir=[data_dir,'/'];
        files=dir([data_dir, '*lsm']);

        if numel(files)==0
        error ( 'Please choose the source lsm files');
        end
        addpath(data_dir);   % to make data accessible for matlab 
    
     %Establish setID
        %   Find commonality among all the files, then append with date using
        %   ',"_",datestr(now,29),'
        %Get fileparts to isolate factors
        filesWithPaths=strcat(data_dir,{files.name});
        [splitnames,tmpsplitTallyMin]=filelist_components(filesWithPaths);

        %Use the experimental info to find out cases of factors where only
        %factor level exists (factor doesn't vary between images)

        %Grab field if it is a factor
        factortmp=ExperInfo.factortype;
        factortest=strcmp(factortmp,'factor');
        splitnamesSubset=splitnames(:,find(factortest==1));
        %Find columns with only one level
        levelsrecord=[];
        for kk=1:numel(splitnamesSubset(1,:));
        levelsrecordtmp=numel(unique(categorical(splitnamesSubset(:,kk))));
        levelsrecord=[levelsrecord levelsrecordtmp];
        end
        %Further truncate the list
        splitnamesSubsetCommon=splitnamesSubset(:,find(levelsrecord==1));
        %Now concatenate the columns of the first row
        setID=strjoin(strcat(splitnamesSubsetCommon(1,:),'_'),'');
        setID=setID(1:end-1)   %lose the extra '_'.
 

    % provid output path all the results will be saved there 
    %out_dir=[data_dir,'result/'];
    out_dir_root = uigetdir(pwd,'Choose data output location (auto-generated folder "setID_Quantification_Output").  Subdirectories will be created here');
%     if ((out_dir_root(1)==0) || strcmp(out_dir_root,pwd))
%     error('you did not enter path correctly');
%     end
    out_dir=[out_dir_root,char(strcat('/Output_Quant_',setID,'(',datestr(now,30),')/'))];

%Create an output directory for all matlab files
%   these are later accessed in this pipeline  but also for
%   export to multivariate pipeline.
    mkdir([out_dir,'01_matlabfiles']);
    out_dir4mat=[out_dir,'01_matlabfiles/'];

%% 2) Generate Image_center AND make sub-region selections (for time considerations)
%     Establishes the center of the tissue by manual selection so that various
%     features can be computed relative to this reference point... only
%     relevant to radial organs!  Thus this should be optional for wider use.
%     If so, then features dependent on the radiality should not be available
%     when selecting parameters for classification
%         Input: Raw LSM images
%         Output: 'LSM filename_cell_types_directory.mat'
    out_path4matfile=[out_dir,'01_matlabfiles/'];
    [image_center maskStore]=generate_centers(data_dir,out_path4matfile,setID);
    
    %Access cropping info for use in segmentation.
    %   maskStore.(strcat('img',num2str(image_idx))).mask;   % selection area
    %   maskStore.(strcat('img',num2str(image_idx))).cropImage %   image structure
    %   maskStore.(strcat('img',num2str(image_idx))).cropImage.cdata % the cropped image
    %   maskStore.(strcat('img',num2str(image_idx))).cropImage.colormap % the colormap (empty)
    %   maskStore.(strcat('img',num2str(image_idx))).Border %crop boundary
        
%% 3) Segment (make ROIs) 
%     Converts image to regions of interest (ROI1-3). 
%         Input: Raw images
%         Output: TIF images of ROI1, ROI2, and ROI3
%                 .MAT file 'setID_Segment_ROIS.mat'
%                   used to output 'trainigset21hy.mat' which was an
%                   uninformative filename
%                   Structure with 5 fields
%                         -name: list of LSM files analyzed
%                         -ROI1-3: vector info for ROI1-3
%                         -parameter: connectivity,max_depth,max_size
     mkdir([out_dir,'02_segmentation_images']);
     out_path4ImagesSeg=[out_dir,'02_segmentation_images/'];

    ROIS=segment_ROI(ExperInfo,data_dir,out_dir4mat,WaterConnect,WaterMax_depth,gaussSigma,WaterMax_size,out_path4ImagesSeg,setID,gaussMethod,maskStore,LabelConnect,LabelMinSize,LabelMaxSize);
   
%% 4) Generate features
%     Produces measurements of all ROIs (3 sets) to be used both as the basis
%     of the classification as well as morphometric analysis.
%         Input: ROIS matrix generated from the segmentation
%         Output: 'setID_feature_measures_training.mat' 
    out_path4features=char([out_dir,'/01_matlabfiles/']);
    [features, featuresall,fname,F]=Features4ROI(data_dir,out_path4features,ROIS,image_center,setID,ExperInfo);
    
  substrmatch = @(x,y) ~cellfun(@isempty,strfind(y,x)); %matching function
    rowIDs=[];    %empty matrix for logical test

        %Export
        
   %Create a new field for ROISDataPaths if none exists.     
   if ~isfield(ExperInfo,'ROISDataPaths') 
    ExperInfo.ROISDataPaths=cell(1,numel(ExperInfo));
   else  
   end
   
    %New export path to give flexibility in importing only chosen 
     for image_idx=1:numel(features)
         NAMEtmp=ROIS(image_idx).name
         NAME=NAMEtmp(1:end-4) %truncate the filepath
         outpathtmp=char(strcat(out_path4features,NAME,'_feature_measures.mat'))
         outpathtmp=strrep(outpathtmp,'//','/')
         featurestmp=features(image_idx)
         save(outpathtmp,'featurestmp','fname','F');  
           
   %    %Write the path to ExperInfo 
        matchRowTestTmp=substrmatch(NAME,ExperInfo.fullpaths)     ;
        rowIDtmptmp=find(matchRowTestTmp);
        rowIDtmpZ=rowIDtmptmp(1); %to eliminate an duplicate occurences (to be ignored as they should not exist)
        %rowIDs=[rowIDs;rowIDtmp(1)]; %not necessary here.
       ExperInfo.ROISDataPaths{rowIDtmpZ}=[outpathtmp]
    %     
     end


%% 5) Import trainingset data
%don't need to import this, it's overwriting the file we need
% % Get the ROIS structure for a specific training set that was generated in
% %'segment_ROI.m' of 'create_training_set.m'.  ROIS is a structure
% %containing a level for each image, within which are fields for each ROI,
% %and a record of the segmentation parameters used
% 
% tmpImportROISName=dir([trainingMatPath, '*_Segment_ROIS.mat'])
% tmpImportROISPath=strcat(trainingMatPath,tmpImportROISName.name);
% load(tmpImportROISPath)

%Import the following from output of 'read_training_set.m' in
%'Features4Training.m' containing...
    %     *fvtrain is training sample [# training object, #attributes]
    %     %need a better description than this.
    %     *labeltrain is the label of every object in the training set [ #training
    %     object, 1] 
    %     fvtest is testing sample [# objects in the training set, #attributes];
    %     fname is the name of all attributes
    %     featureInd is the index of the attributes we want to test
    %     data_dir is directory containing data set and out_dirImages is the directory that
    %     the result is saved. 
    
tmpImportROIsSelectionsName=dir([trainingMatPath, '*_ROI_cellSelections_All.mat']);
tmpImportROIsSelectionsPath=strcat(trainingMatPath,tmpImportROIsSelectionsName.name);
load(tmpImportROIsSelectionsPath);
    

%% 6) Classification of the ROIs based upon the measures
%   Calls the 'random forest' classification algorithm on the list of
%   features specified by the user
%     Input: Measured features
%     Output:

    %Create a directory for the classification excel sheets and images    
    mkdir([out_dir,'/03_classification']);
    %path to the classification images and excel file
    %   code just calls 'out_dir' when writing the mat file
    out_path4Classification=[out_dir,'/03_classification/'];
    %path for the .mat file containing all classification info 
    %Out_path4classification=[out_dir,'/01_matlabfiles/', char(strcat(setID,'_classification.mat'))];
    Out_path4classification=[out_dir,'/01_matlabfiles/', char(strcat(setID,'_classification'))];
    fvtest=featuresall;

     %Cell types to be used in the classification
     cellTypes=ExperInfo.ClassTypes.(char(trainsetID)).(char(FeatSelection)).cellClasses;

     %All possible cell types
     cellTypesAll=ExperInfo.ClassTypes.(char(trainsetID)).celltypeIDs
     %Get the index # for each cell type
     cellTypeIndex=[];
     for ii=1:numel(cellTypes)
         tmp=strmatch(cellTypes(ii),cellTypesAll);
         cellTypeIndex=[cellTypeIndex,tmp];
     end
     
[predict_Idrf,scores,predict_Idperimag, ClassiFeatuReport, ROIS]=cell_classification(ExperInfo,data_dir,fvtrain,labeltrain,fvtest,fname,featureInd,out_path4Classification,Out_path4classification,maskStore, ROIS,confThreshold,cellTypes,cellTypeIndex,trainsetID,FeatSelection);
  %predict_Idrf and scores do not relate to specific images; what is
    %their purpose? only used in excel output.   These are the real
    %scores but in one matrix for all ROIs across all images (5 images and
    %about 22000 rows makes sense)
    %predict_Idperimag has two fields (seems to be made incorrectly!
       %    labels; containing the class assignments
       %    scores; containing the confidence scores
       
%% 7) Displaying with confidence value 
%     Input:
%     Output:
    % Create a dirctory for the confidence testing
    %mkdir([out_dir,'/04_confidencetest']);     % moving to
    %03_classification output
    %Path to the classification images and excel file
    out_path4confidence=[out_dir,'/03_classification/'];
    %Confidence thresholding 
    threshold=confThreshold;          %provide UI input for this!!!!  20141114HH:filtering provided at immuno_measure_gather.m now
    filter_type='highpass'; %provide UI input for this!!!!
    %Alternatives
    % fifilter_type='lowpass'; %allows values below cutoff
    %filter_type='bandpass';    %Allows values within(?) a range?
    %Execute the function
    displayconfidence(predict_Idrf,scores,ROIS,data_dir,featureInd,threshold,filter_type,out_path4confidence, ClassiFeatuReport,trainsetID,FeatSelection,cellTypes);
 
%% 8) immuno calculation
%   Create a directory for the image and excel file output (1 per image
%   file)

    %Specify the full path name with extension for the output mat file
    out_path4immunmat=[out_dir,'/01_matlabfiles/'];
    %Specify filename for naming the output .mat files (for multivariate
    %stats)

    %Execute the function
    [immun, ImmunFullPaths]=immun_measurements(ROIS,image_center,data_dir,out_dir,out_path4immunmat,predict_Idrf,predict_Idperimag,featureInd,files,ClassiFeatuReport,ExperInfo);

    % is a structure
    wallmeasurement=immun.wallImmuneMeasure;
    
%% 9) Append the ExperInfo file to register that these files have been successfully analyzed
%   Reloads immun files in case they were cleared (which they should be!!)
    %This also considers all files that were quantified in previous runs.
    %this could be problematic if mat files were removed.
   
    immunMatNames=[];
    immunoDatFileLoc=dir([out_dir4mat,'*immuno*']);
    for ind1=1:numel(immunoDatFileLoc);
    immunMatNamesTmp=immunoDatFileLoc(ind1).name(1:end-16); %remove '_immunolabel.mat' from name
    immunMatNames=char(immunMatNames, immunMatNamesTmp);
    end
    %trim blank row
    immunMatNames=immunMatNames(2:end,:);
    
    %example of how to subset the above structure
    % immunMatNames(1,:);
    
    %Access pathnames for immuno quant data : immun.name
    %Access pathnames for ExperInfo LSM files (masterlist):  ExperInfo.filepaths

    %prep for loop
  
        substrmatch = @(x,y) ~cellfun(@isempty,strfind(y,x)); %matching function
        rowIDs=[];    %empty matrix for logical test
        
    for kk = 1:numel(immunoDatFileLoc);
        %finds the row in ExperInfo.filepaths
        matchRowTestTmp=substrmatch(strtrim(immunMatNames(kk,:)),ExperInfo.fullpaths)     ;
        rowIDtmp=find(matchRowTestTmp);
        rowIDtmp=rowIDtmp(1); %to eliminate an duplicate occurences (to be ignored as they should not exist)
        rowIDs=[rowIDs;rowIDtmp(1)];
    end
   
    %Amend the columns of each of 'ExperInfo.ProcessedList'
        %number of files in database 
        tmpSize=size(ExperInfo.splitnames);
        ImageNum=tmpSize(1);
        
        %Create a field to store filepaths for immuno output mat files (if
        %none exists
        if isfield(ExperInfo,'ImmunFullPaths');
        ExperInfo.ImmunFullPaths=ExperInfo.ImmunFullPaths;  
        else
        ExperInfo.ImmunFullPaths=cell(1,ImageNum); %create a null vector for the immun file paths
        end
        
        %Create a field to store filepaths for morphological measures to be
        % exported with immuno data via _immuno_measure_gather.m'
        
        
        
        
        
        
        for jj = 1:numel(immunoDatFileLoc);
            rowID=rowIDs(jj);
            ExperInfo.ProcessedList(rowID)=1; %quick ref col for whether or not image was processed
            %Add which trainingset was used for which analysis
            %   this will be used to derived the identities of the classifications
            %   as they were established during the training (ie actual cell type
            %   short names.  
            %  feature choices for these IDs is located at
            %       ExperInfo.ClassTypes.(char(trainingsetID).(char(FeatSelection)).featureSelect
            %  and  ExperInfo.ClassTypes.(char(trainingsetID).(char(FeatSelection)).featureIDs
           
            
            ExperInfo.TrainingSetAssoc(rowID)=trainsetID;
            ExperInfo.SelectionSetAssoc(rowID)=FeatSelection;
            %Store paths to mat files image was processed, leaves blank
            %otherwise
            ExperInfo.ImmunFullPaths{rowIDs(jj)}=ImmunFullPaths(jj); 
        end
        
%    %Save the paths to the newly-created '_immunolabel.mat' files    
%    %    Create a new field if none already exists
% %        ExperInfo.batchRunPaths
%         
%         %Add this analysis batch filepath to the ExperInfo
%         if isfield(ExperInfo,'batchRunPaths')<1
%             ExperInfo.batchRunPaths={};
%         else
%         end
%         
%         prevEntries=numel(ExperInfo.batchRunPaths)
%         if numel(ExperInfo.batchRunPaths)>0
%         ExperInfo.batchRunPaths{prevEntries+1}={char(out_dir)};
%         else
%         ExperInfo.batchRunPaths(1)={{char(out_dir)}}
%         end

        %You can access subset individual entries with
        %   char(ExperInfo.batchRunPaths{1})
  

        
        
    %And save the updated ExperInfo where it resides
    save(fileWithPath,'ExperInfo');
    
    
 %clear all

Initiate;
