# Supplementary material for: Precision Automation of Cell Type Classification and Sub-Cellular Fluorescence Quantification from Laser Scanning Confocal Images
Source: Front Plant Sci. 2016 Feb 9;7:119. doi: 10.3389/fpls.2016.00119 (PMC4746258; doi:10.3389/fpls.2016.00119)
Supplement: Supplementary file 3 [file DataSheet1.ZIP › 20151214_MatlabFiles/scripts/07_Experiment_Stats/displayconfidence2.m]

function displayconfidence2(predict_Idrf,scores,ROIS,data_dir,ind,confThreshold,filter_type,out_path4confidence, ClassiFeatuReport);


 % test the confidence value for the classification result.
% ***Input***:
% *ROIS is the segmentation result
% *predict_Idrf is label of every object
% *score is the confidence value for the label of every object
%* confThreshold is s singular for lowpass and highpass filter and is an array [
%low confThreshold, high confThreshold] for bandpass filet, and its value is between 0
%and 1
%filter_type is an string, "lowpass" kepps objects whose confidence value is
%lowre than confThreshold, "highpass" keeps object whose confidence value is
%higher than confThreshold."bandpass" kepps objects whose confidence value is
%between confThreshold(1) and confThreshold(2).
% results are saved in out_dir

%Make folder name with all features (by number)
tt=[];
crop = isfield(ROIS, 'cropbox');
for i=1:(numel(ind)-1)
    tt=[tt,num2str(ind(i)),'-'];
end
 name=['F-',tt,num2str(ind(end))];

 mkdir(out_path4confidence,name);
 out_path4confidence=[out_path4confidence,name,'/'];

L=1;
for image_idx=1: numel(ROIS)
  
        
      Img=readim(fullfile(data_dir,ROIS(image_idx).name));
      if ~ismac
          Img=joinchannels('RGB',Img);
      end   
        
   ROI1=ROIS(image_idx).ROI1;
    
   if crop
             numobj=numel(ROIS(image_idx).labelID);
             S=scores(L: L+numobj-1,:);
             Smax=max(S,[],2);
             lookupT1=zeros(max(ROI1),1);
             lookupT1(ROIS(image_idx).labelID)=Smax;
             lookupT1=[0; lookupT1];
             lookupT2=zeros(max(ROI1),1);
             lookupT2(ROIS(image_idx).labelID)=predict_Idrf(L: L+  numobj-1);
             lookupT2=[0; lookupT2];
   else
             
             numobj=max(ROIS(image_idx).ROI1);             
             S=scores(L: L+numobj-1,:);
             Smax=max(S,[],2);
             lookupT1=[0;Smax]; 
             lookupT2=[0;predict_Idrf(L: L+numobj-1)];  
             
   end
         
         newLrf=lut(ROI1,lookupT2);    
   
  % change ThreshL and threshH for low and high confidence values.
    
         
    scoreImage=lut(ROIS(image_idx).ROI1,lookupT1);
    
    original=dipshow(scoreImage,'lin'); 
        sizeImg=size(Img{3});
         width=sizeImg(1);
         xpos=width-width/5
            text(xpos+120,25,strcat(ClassiFeatuReport.featuresUsed,'='),'FontSize',[14],'Color','White','HorizontalAlignment','Right','VerticalAlignment','Top','BackgroundColor','Black');
            text(xpos+125,25,num2cell(ClassiFeatuReport.impt),'FontSize',[14],'Color','White','HorizontalAlignment','Left','VerticalAlignment','Top','BackgroundColor','Black');
            text(xpos+135,5,strcat('C.I.=',num2str(confThreshold(1))),'FontSize',[14],'Color','White','HorizontalAlignment','Right','VerticalAlignment','Top','BackgroundColor','Black');

    colormap(original,'summer');
    outname=fullfile(out_path4confidence,[ROIS(image_idx).name(1:end-4),'confidenceimage','.tif']);
    %saveas( original,outname,'tiff');  
         hgexport(gcf, outname, hgexport('factorystyle'),'Format','jpeg');
         
   %close % close the figure
    
    if strcmp(filter_type,'lowpass');
            confidence=(scoreImage<confThreshold).*newLrf;
    elseif strcmp(filter_type,'highpass');
            confidence=(scoreImage>confThreshold).*newLrf;
    elseif strcmp(filter_type,'bandpass');
            if numel(confThreshold)==2;
                confidence=(scoreImage>confThreshold(1) & scoreImage<confThreshold(2)).*newLrf;
            else
                error('threshold should be an array [low threshod,high threshodl] for bsndpass filter');
            end
    else
        error(' wrong chice of filter type');
    end
    
%not sure what this does... broke it.    
%     alpha=confThreshold;
%         
%     out= alpha*overlay(Img{3}, confidence)+(1- alpha)*Img{3};
% %              text(xpos,25,ClassiFeatuReport.featuresUsed,'FontSize',[18],'Color','White','VerticalAlignment','Top');
% %             text(xpos+150,25,num2cell(ClassiFeatuReport.impt)','FontSize',[18],'Color','White','VerticalAlignment','Top');
% %             text(width-100,1,strcat('C.I.=',num2str(confThreshold(1))),'FontSize',[18],'Color','White','VerticalAlignment','Top');
% 
%     outname=fullfile(out_path4confidence,[ROIS(image_idx).name(1:end-4),filter_type,num2str(confThreshold(1)),'ROIremoved.tif']);
%    % writeim(out,outname,'tiff');    
%     hgexport(gcf, outname, hgexport('factorystyle'),'Format','jpeg');
%          
%     L=L+numobj;  
    
    close % close the figure
          
end
