# Supplementary material for: Precision Automation of Cell Type Classification and Sub-Cellular Fluorescence Quantification from Laser Scanning Confocal Images
Source: Front Plant Sci. 2016 Feb 9;7:119. doi: 10.3389/fpls.2016.00119 (PMC4746258; doi:10.3389/fpls.2016.00119)
Supplement: Supplementary file 3 [file DataSheet1.ZIP › 20151214_MatlabFiles/scripts/07_Experiment_Stats/examineAllMeasures_README.txt]

Notes on implementing plotting from 'examineOneFeaturePlot.m' to a new function 'examineAllMeasurePlot.m' to display all immuno quantification measures in 'immuno_measure_gather.m' for choice in assembling data for statistical analysis.

%line to translate:
image_ind=1:numel(ROIS)
must get numel from immunImport instead, so
must be replaced by
image_ind=1:numel(immunImport)

%line to translate:
figure('Position',[1+image_ind*scrsz(3)/6 scrsz(4)/2 scrsz(3)/6 scrsz(4)/1],'Name',ROIS(image_ind).name(1:end-4),'NumberTitle','on')

ROIS(image_ind).name(1:end-4)
 
 must be replaced by 
 
immunImport(image_ind).immun.name(1:end-4)

%line to translate:
for feature_ind=1:numel(featureNames)

must be replaced by
featureNames=immunImport(image_ind).immun.measurmentsname
for feature_ind=1:numel(featureNames)

%line to translate:
features{image_ind}(:,feature_ind)

must be replaced by (I think! need to verify structure of features!)
immunImport(image_ind).immun.wallImmuneMeasure(:,feature_ind)
AND/OR
immunImport(image_ind).immun.cellImmuneMeasure(:,feature_ind)


%Access either the dividedwall or dividedcell plots
%  these names are misnomers since they are only the ROI1 and ROI3 segmentations in grayscale, with no subdivisions.

tmp=double(immunImport(1).immun.dividedwall); %Divided wall
    imshow(tmp)
    
tmp=double(immunImport(1).immun.dividedcell); %Divided cell
    imshow(tmp)
    
    
