# Supplementary material for: Precision Automation of Cell Type Classification and Sub-Cellular Fluorescence Quantification from Laser Scanning Confocal Images
Source: Front Plant Sci. 2016 Feb 9;7:119. doi: 10.3389/fpls.2016.00119 (PMC4746258; doi:10.3389/fpls.2016.00119)
Supplement: Supplementary file 3 [file DataSheet1.ZIP › 20151214_MatlabFiles/scripts/07_Experiment_Stats/examineAllMeasuresPlot.m]

function examineAllMeasuresPlot(ImmunImport, featureNames, image_ind, ParamSet, outpath4immunoplots,subsetMeasures);
% with this function you can see how a single feature changes across all  the cells in the image. 

scrsz = get(groot,'ScreenSize');

%add a screen adjustment factor
scrRowFactor=numel(subsetMeasures)/1.7
rowNumz=round(numel(subsetMeasures)/3)  %3 since 3 columns

if numel(subsetMeasures)<4
   subscrheight=scrsz(3)/round(numel(subsetMeasures))
   subscrwidth=subscrheight*round(numel(subsetMeasures))
else
subscrheight=scrsz(4)  % subscreen size is always maximum size
subscrwidth=(subscrheight/rowNumz)*3  %3 columns times single-image height
end

 
      
%for jj=1:ParamSet
     %ScreenSize property value is a four-element vector: [left bottom width height]
     figure('Position',[1 1 subscrwidth subscrheight],'Name',char(strcat(ParamSet',':',ImmunImport(image_ind).name(1:end-4))),'NumberTitle','on')
     figureHandle = gcf; 

%Subset the measures based on selection 'subsetMeasures'  
featurNumz=numel(featureNames); %need this reference later when writing files
featureNamz=featureNames(subsetMeasures) %subset of featureNames.

for feature_ind=1:numel(subsetMeasures);
     feature_ind2=subsetMeasures(feature_ind);


        imageImport=ImmunImport(image_ind).ROI1andDams;
        lookupt=[0;ImmunImport(image_ind).(char(ParamSet))(:,feature_ind2)];
         img2plot=double(lut(imageImport,lookupt));  %the features-specific image

        maxval=max(max(img2plot));
        minval=min(min(img2plot));
        
        map=colormap('gray');
        if numel(subsetMeasures)<3
        imgCol=numel(subsetMeasures)
        imgRow=1;
        else
        imgCol=3;
        imgRow=round((numel(featureNamz)+1)/3); %4 is a bad number in this case so add 1
        end
        
        %imgRow=round((numel(featureNamz)-1)/2);
       % imgRow=round(numel(featureNamz)/3);
        subaxis(imgRow,imgCol,feature_ind, 'SpacingVert', 0, 'Padding', 0.001, 'Margin', 0,'MR',0);

        imagesc(img2plot,[minval maxval]);   
        text('position',[10 50],'fontsize',12,'Color','Yellow','string',strcat(featureNamz{feature_ind},'   (#',num2str(feature_ind2),')'))
        axis off
        
        %Save the plot to tiff
            set(gcf,'PaperPositionMode','auto'); % h is figure number
            if numel(featureNamz)<featurNumz
            outname=char(strcat(outpath4immunoplots,ImmunImport(image_ind).name(1:end-4),'_',ParamSet,'FluorMeasuresMapped_Select'));
                       
            else
            outname=char(strcat(outpath4immunoplots,ImmunImport(image_ind).name(1:end-4),'_',ParamSet,'_FluorMeasuresMapped_All'));
            end      
            
end
%end
saveas(gcf,outname,'jpg')
     
    
    
    
    
   % ImmunImport(image_ind).wallImmuneMeasure(:,feature_ind2)
