# Supplementary material for: Precision Automation of Cell Type Classification and Sub-Cellular Fluorescence Quantification from Laser Scanning Confocal Images
Source: Front Plant Sci. 2016 Feb 9;7:119. doi: 10.3389/fpls.2016.00119 (PMC4746258; doi:10.3389/fpls.2016.00119)
Supplement: Supplementary file 3 [file DataSheet1.ZIP › 20151214_MatlabFiles/scripts/07_Experiment_Stats/immuno_measure_gather.m]

%%Compile Immuno Measures for MVA
%  Each 'main.m' analysis run will generate its own '_immunolabel.mat' file containing
%  quantifications for all lsm files contained within that run.
%  Filename information within this file will be used to match to
%  experimental design info contained within 'experID_ExperDesign.mat'

%% 1) User selection of treatment class for immuno.
%   Current processing times preclude simultaneous quantification of all
%   lsm files in the entire experiment. Instead, proceed one treatment
%   class at a time.  These may (or may not) be in the same folder, and the
%   'experID_ExperDesign.mat' file generated in 'experiment_setup.m'
%   stores info necessary to recall these.

%   %Present a summary of the experiment in a GUI.
    %Read ExperInfo to find out which are the factors
        ExperInfoPath=uigetdir(pwd,'Load Main Experiment Directory to obtain related info');
        %
        if numel(ExperInfoPath)==0;
        error ( 'Check that you have initialized you are experiment');
        end
        addpath(ExperInfoPath);   % to make data accessible for matlab 

        %Load the Experimental info mat file... must be only mat file in that
        %directory with the current approach
        in_dir4expmat=strcat(ExperInfoPath,'/01_experiment_matlabfiles/');
        experinfodir=dir([in_dir4expmat,'*.mat']);
        fileWithPath=char(strcat(in_dir4expmat,{experinfodir.name}));

        load(fileWithPath);    

        %*List the images that have been processed from
        %*ExperInfo.ProcessedList (and associated splitnames info as a
        %table  (optionally export to a text or pdf file)
        
        %*List current statistical analyses (if any)
        
      %*Call user to create a statistical analysis
    % use [Selection,ok] = listdlg('ListString',S)
    % to call for user selections one factor at a time defined under
    % ExperInfo.factortype='factor'
    %Generate a short form of 'ExperInfo.splitnames' filtered by
    %ExperInfo.ProcessedList, then build a temporary form of
    %'splitnames' from which the user can select factors
    
    %Find the processed files
        substrmatch = @(x,y) ~cellfun(@isempty,strfind(y,x)); %matching function
        processedTmp=find( ExperInfo.ProcessedList);
        splitnamesTmp=ExperInfo.splitnames(processedTmp,:);

    %Grab field if it is a factor
        factortmp=ExperInfo.factortype;
        factortest=strcmp(factortmp,'factor'); %logical which name component is a factor
        splitnamesSubset=splitnamesTmp(:,find(factortest==1)); %short version of splitnames filtered on logical
    %Get factor names to offer user-selection
        tmpnames=fieldnames(ExperInfo);
        tmpfactorloc=find(factortest==1)+5; %skip first 5 non-factorname fields in structure
        factorNames=tmpnames(tmpfactorloc);
    %Present the user with a choice of each factor, limited to the levels present in the sampled set.
    %  Generates 'userSelectLevels' which has two subfields;
    %       'Levels' indicating the categories available to user
    %       'Selections' indicating the choices of the user as indeces
    %            to the 'levels'.
    
    
%% 2) Present user with choice of which treatment classes to view biological reps. 
%That is, a specific, unique combination of factors for which biological
%and technical replicates exist.
    %Create 'ExperInfo.AnalysisFilter' to identify rows of LSM input that
    %intersect with the chosen levels of each factor. 
        ExperInfo.AnalysisFilter=[];  
        ExperInfo.AnalysisFilter(:,1)=ExperInfo.ProcessedList;  %initial filter to only those that were processed.
        ExperInfo.AnalysisInclude=[];
        userSelectLevels=[];
        factorLevelName=[];
        for ind=1:numel(splitnamesSubset(1,:))
        ListString=unique(splitnamesSubset(:,ind));
        userSelectLevels.levels.(factorNames{ind})=ListString; %list for user
        [Selection,ok] = listdlg('ListString',ListString, 'PromptString',strcat('Choose levels of factor:_',factorNames{ind}),'ListSize',[500 300]);
                
        userSelectLevels.selections.(factorNames{ind})=Selection; %user selections
        
        if numel(Selection)>1
        tmpfactorLevelNameZ=fieldnames(userSelectLevels.levels)  
        tmpfactorLevelName=tmpfactorLevelNameZ(ind)
        else
        tmpfactorLevelName= userSelectLevels.levels.(factorNames{ind})(Selection) ;%must later retain only first entry for uniform (fixed) factors
        end
        
        %Generate a new splitnames
            tmpSelect=userSelectLevels.selections.(factorNames{ind}); %user selections by index
            tmpLevelsChosen=userSelectLevels.levels.(factorNames{ind})(tmpSelect) ; %chosen levels
        %Determine if the the chosen levels are found in the each of the
        %factors
          tmploc=find(factortest);
          ExperInfo.AnalysisFilter(1:numel(ExperInfo.filepaths(1,:)),ind)=ismember(ExperInfo.splitnames(:,tmploc(ind)),tmpLevelsChosen);
          factorLevelName=[factorLevelName tmpfactorLevelName]
        end

      %Create a logical column to determine if the sample can be included in
       %the analysis (based upon 'ExperInfo.AnalysisFilter'
       for ind=1:numel(ExperInfo.filepaths(1,:));
        if sum(ExperInfo.AnalysisFilter(ind,:))==numel(ExperInfo.AnalysisFilter(ind,:));
            ExperInfo.AnalysisInclude(ind)=1;
        else
            ExperInfo.AnalysisInclude(ind)=0;
        end
       end
       
	%Devise a unique analysis ID 'AnalysisSetID' for this collection of
	%output data
       
       UniqueTrack=[];
       FactorNameZ=fieldnames(userSelectLevels.levels);
       for ind=1:numel(FactorNameZ);
           tmpuniqueVal=numel( unique(userSelectLevels.levels.(FactorNameZ{ind}))  );
       UniqueTrack=[UniqueTrack, tmpuniqueVal];
       end
      % UniqueTrack=[4 4 1 1];  %test   
       getFactorPos=find(UniqueTrack>1); 
       contrastFactors=sprintf('_%s',FactorNameZ{getFactorPos});
       getFactorPosOmit=find(UniqueTrack==1);
       tmplistFixed=cell(factorLevelName(getFactorPosOmit));
       tmpfixedFactor=cellstr(strjoin(tmplistFixed,'_'))    ;
       datetag=strrep(datestr(now,29),'-','')  ;
       AnalysisSetID=strcat(tmpfixedFactor,'Contrast',contrastFactors,'_',datetag) 
       
    %  any of  userSelectLevels(factornames(1))  
    %AND any of userSelectLevels(factornames(3))
    %AND any of userSelectLevels(factornames(n))
     
        %Summarize the analysis input in a text file
        
%         %*Produce a text file summary (optional)
%             prefix='testprefix';
%             a='some stuff';
%             %Setup the text printing figure
%             fid = fopen([ExperInfoPath,'/',prefix,'_coeffs.txt'],'wt');  % Note the 'wt' for writing in text mode
%             formatSpec = '%s %d %2.1f %s\n';    
%             fprintf(fid,formatSpec,a); %works, but can't 
%             %Print a list of categories in a field (not working)
%             [ncols,ncols] = size(ExperInfo);
%             for row = 1:nrows
%             fprintf(fid,formatSpec,char(ExperInfo.(1))); %STUCK! see note below
%             end

%                 Error using categorical/subsref (line 23)
%                 cell contents reference from a non-cell array object.
% 
%                 Error in cell2mat (line 43)
%                 cellclass = class(c{1});
%             fclose(fid); %close the writing session for the text file
            
        %*Prompt user to make selections of factors to contrast in the MVA
        %(OPLS-DA) 
            
%% 2) Import list of fluorescence quantification data
    
    %Collect files that match '_immunolabel.mat'
    %  these are listed
    
   grabRows=find(ExperInfo.AnalysisInclude);
   ImmunFullPaths=[ExperInfo.ImmunFullPaths{grabRows}];
     inputFileList.name=[];
   for s=1:numel(ImmunFullPaths)
   [PATHSTR,NAME,EXT]=fileparts(char(ImmunFullPaths(s)))  ;
   inputFileList(s).name=[NAME]
   end
   
 %Import the data
    %Grab any '_immunolabel.m' files that match 'concatLargeNames'
    %(compressed factor-based names of all LSM files)
    %Find cells in 'inputFileList.smallSplitNames' that match
    %'concatLargeNames (processed LSM data)
   
    
    %Derive cell class IDs (as cell type names assigned during
    %training)
    trainingsetIDs=ExperInfo.TrainingSetAssoc;
    SelectionSetIDs=ExperInfo.SelectionSetAssoc;
    trainingsetTmpList=trainingsetIDs(grabRows);
    selectionsetTmpList=SelectionSetIDs(grabRows);

    ImmunImport=struct;
    for i=1:numel(ImmunFullPaths);


        filepathsImportTmp=char(ImmunFullPaths{i});

        load(filepathsImportTmp);

        FieldNameZ=fieldnames(immun);


            for j=1:numel(FieldNameZ);
                ImmunImport(i).(char(FieldNameZ(j)))=immun.(char(FieldNameZ(j)));

            end
        ImmunImport(i).name=inputFileList(i).name(1:end-12);
        ImmunImport(i).splitnames=[ExperInfo.splitnames(grabRows(i),:)];
        ImmunImport(i).trainingSets=trainingsetTmpList(i);
        ImmunImport(i).SelectionSetAssoc=selectionsetTmpList(i);
        ImmunImport(i).cellClassTypes=ExperInfo.ClassTypes.(char(ImmunImport(i).trainingSets)).(char(ImmunImport(i).SelectionSetAssoc)).cellClasses                          

    end
    clear immun;

    %Create a directory to output all plotting
    mkdir(strcat(ExperInfoPath,'/',char(AnalysisSetID),'/02_FluorMeasurePlots/')); 
    outpath4immunoplots=strcat(ExperInfoPath,'/',char(AnalysisSetID),'/02_FluorMeasurePlots/');    
    
%% 3) Import the morphological data used in the classificaion
  
 %Morphological Data importing
   %Import data for ONLY the features that were used in the classification
   %    this should be an option since
   %        1. user may find some measures useful for distinguising
   %        treatment classes but not useful in distinguishing cell types
   %        2. user may have unintentionally omitted useful features that
   %        could still be used in the classification.
   
   %Find columns of featurestmp that correspond to the shortlist of
   %morphological features
%    featureColLocs=[];
%    for i=1:numel(morphoSelection)
    nametmp=ImmunImport(1).ClassiFeatuReport.featuresUsed ;

   
   MorphImport=struct;
   
   for import_ind=1:numel(ImmunImport);
       
   %get index that was used for immunimport...    
  rowID=grabRows(import_ind);
  
  %get index for features to import
%   featureColLoc=featureColLocs(:,import_ind);
  
    %roughed this in to main_resume and have to test it.....20150227 15:11   
   [PATHSTR,NAME,EXT] = fileparts(char(ExperInfo.ROISDataPaths(rowID))); %to get name of file since not explicitly stored     
       
   filepathsImportTmp=char(ExperInfo.ROISDataPaths(rowID));

    %Import for indexed image 'featurestmp','fname','F'
    %* features is a cell structure [1 ,  number of images]
    %F is ROI1, ROI3 and image name.  (ROI1 is the non-background-subtracted
    %   image... not really needed, ROI3 isn't really either, and neither is
    %   'image name' since it is in the filename.
    %   fname=name of the features.
    % featurestmp = 22 columns of feature measures for all ROIs
    
   load(filepathsImportTmp);

   MorphImport(import_ind).name=NAME; %image name
   
   tempdata=featurestmp{1, 1};
    featureColLocLog=find(ismember(fname,nametmp));
  
   MorphImport(import_ind).morphMeas=[tempdata(:,featureColLocLog)];   %feature measures
   
   tmpNamez=strcat('Morph_',fname(featureColLocLog));
   MorphImport(import_ind).fnames=tmpNamez;
   
   end
   
  %clear tmp files
  clear ('F','featurestmp','fname')    ;
    
  
 %Create a directory to output all plotting
    mkdir(strcat(ExperInfoPath,'/',char(AnalysisSetID),'/02_MorphoMeasurePlots/')); 
    outpath4morphoplots=strcat(ExperInfoPath,'/',char(AnalysisSetID),'/02_MorphoMeasurePlots/');   
    
%% 4) Choose Morphological data to group with Immuno data for export  
    
  %Prompt user select which morphological features to group with immuno
  %quant data for export in DataRawCompile
 
  makeSelections=0; 
   while makeSelections<2
       
   choiceA=questdlg('Morphological feature selection',...
        'Answer menu',...
        'Preview morphological measures for selection','Proceed to stats with all morphological measures','null');
        %Handle response
        switch choiceA

            case 'Preview morphological measures for selection'
                disp([choiceA ' image choice will appear'])
                makeSelections=1;
            case 'Proceed to stats with all morphological measures'
                disp([choiceA 'stand by...'])
               makeSelections=2;               
            case 'null'
                disp([choiceA 'not valid...'])
                 makeSelections=3;
         end
   
  if makeSelections==1;
      
       promptTemp=sprintf('Choose a sample image to examine and select morphological measures for experiment');
            tmpList=char(MorphImport.name);
            [Selection,ok] = listdlg('ListString',tmpList,'SelectionMode','single','PromptString',promptTemp, 'ListSize',[800 300],'fus',10);
            treatClassSelection4Review=MorphImport(Selection).name;
            imageSelect=Selection;                


           %Get associate filepath
            LSMRow=grabRows(Selection)       ;

          %Load the original image (later, make this cropped if cropping is employed.        
            imageComp=readim(char(ExperInfo.fullpaths(LSMRow))); 


  scrsz = get(groot,'ScreenSize');

  
  %generate (and export) a reference of the counterstain channel for
  %placing morphological attributes in context
        out_pathtmp=char(strcat(outpath4morphoplots,'/',ImmunImport(Selection).name,'_MorphoRefImg'));
        outname=strrep(out_pathtmp,'//','/');


        % ImgComp=joinchannels('RGB',Img{3}*.5,'',ImgF);  %change colors to red for immuno and grey transparency for counterstain

        ImgSz=size(imageComp{1});
        ImgHt=ImgSz(2);
        figure('Position',[1 1 ImgSz(1) ImgSz(2)],'Name','Test title','NumberTitle','on')
        figureHandle = gcf; 

        CounterStain=dip_array(imageComp{3});
        map=colormap('grey');
        image(CounterStain); %title('Counterstain')
        text(10,ImgHt-20,'Counterstain','Color','White');
        axis off;
        axis image;
  
    %Plot the morphological features
      image_ind=imageSelect; % which 
      featureNames=MorphImport(imageSelect).fnames;
      subsetMeasures=1:numel(featureNames);

      
     examineMorphMeasuresPlot(MorphImport, ImmunImport,featureNames, image_ind, outpath4morphoplots,subsetMeasures);
    
    %Assemble the scores of each of the features
    tmptmpListA=ImmunImport(1).ClassiFeatuReport.featuresUsed; %intial tmptmpListA on first set
    ListB=[];
        for jj=1:numel(ImmunImport);
        tmptmpListA=intersect(ImmunImport(jj).ClassiFeatuReport.featuresUsed,tmptmpListA);  %gets overwritten to intersection of last and next

            tmpListB=[];
            for i=1:numel(tmptmpListA);
            indextmp=strmatch(tmptmpListA(i),ImmunImport(jj).ClassiFeatuReport.featuresUsed);
            tmptmpListB=ImmunImport(jj).ClassiFeatuReport.impt(indextmp);
            tmpListB=[tmpListB tmptmpListB];        
            end

            ListB=vertcat(ListB, tmpListB)    ;

        end

    %Calculate the means of the levels of each of the values
      %  location of featuresUsed:  ImmunImport(i).featuresUsed
      %  location of importance for each: ImmunImport(i).impt
      %  NOTE: These were used to classify cells but may still be useful in MVA
      %  to distinguish genotypes!  Encourage users to choose not only those
      %  with high scores in classification (bracketed values) but also if they
      %  could contribute to distinguishing genotypes, something that may not
      %  be clear from plots so far produced in the pipeline.

       %GUIDE to choosing; means of scores
       %    average performance of these params across the entire set
       %of images to approximate their importance. high variance would suggest
       %tha the morphological features will be useful; must be common to ALL
       %images examined/classified.  

           %Catch!  the impt scores seem to be computed from
           %the training set ON ALL IMAGES IN THE BATCH? and not the quantified (test) set, 
           %so the caveat is the batch(????) set values.   Morphological
           %features are still specific to each image as described below (see
           %import section after while loop.        
    featureMeans=[];
    featureStdErrs=[];
     featureMeansStr=[];
    for i=1:length(ListB(1,:))
        tmpmean=mean(unique(ListB(:,i)))
        tmpstderr=std(unique(ListB(:,i)))/(sqrt(numel(unique(ListB(:,i)))));
        featureMeans=[featureMeans tmpmean];
        featureStdErrs=[featureStdErrs tmpstderr];
    end
    
        
    %Then sort
    [B,I]=sort(featureMeans);
    
    figure;
    %ADD FEATURE: replot with the user selections in another color 
    barwitherr(featureStdErrs(I),featureMeans(I))
   % legend2mod=tmptmpListA;
    %tmplegend=strrep(legend2mod,'_','\_')
    %set(gca,'xticklabel',tmptmpListA)
    xticklabel_rotate([1:numel(tmptmpListA)],45,tmptmpListA(I));
    
    ylabel('Relative score')   
    title(sprintf('Relative importance in Random Forest classification .\n for employed training sets across experiment','FontSize',18))
    tmptext=strrep(char(AnalysisSetID),'_','\_')
    text(0.5,max(featureMeans(I)),tmptext);
    tmplistName={MorphImport.name}
    tmplistname1=strrep(tmplistName,'_','\_')
    tmplistname1=strrep(tmplistname1,'\_feature\_measures','')
    text(1,max(featureMeans(I))-1,tmplistname1,'Fontsize',8)

    out_pathtmp=char(strcat(outpath4morphoplots,'/',char(AnalysisSetID),'_MorphoFeatures_Impt_Plot.eps'));
    outname=strrep(out_pathtmp,'//','/')
    
    %PDF is not working!this script was working just yesterday on my
    %maching (i.e. 2015-03-03)
    hgexport(gcf, outname, hgexport('factorystyle'),'Format','eps');

      tmpList=tmptmpListA
      promptTemp=sprintf('Choose morphological features to merge with immuno data');        
        [Selection,ok] = listdlg('ListString',tmpList,'SelectionMode','multiple','PromptString',promptTemp, 'ListSize',[400 300],'fus',10);
        morphoSelection=Selection; 
     
       %add a user prompt to accept selection, then makeSelections=2 only if yes. 
     
    %Generate spatial plots of the chosen features (size, radius, etc..)
    %  this has already been done during the feature selection for
    %  classification, but now we get a report for each tissue. This should be
    %  optional for higher throughput tasks


    %Plot the morphological features
    image_ind=imageSelect; % which 
    featureNames=MorphImport(image_ind).fnames(morphoSelection);
    subsetMeasures=morphoSelection; 
    examineMorphMeasuresPlot(MorphImport, ImmunImport,featureNames, image_ind, outpath4morphoplots,subsetMeasures);
   
       choiceA=questdlg('Proceed with this selection',...
                   'Answer menu',...
        'Yes','No','null');
        %Handle response
        switch choiceA
            case 'Yes'
               % disp([choiceA ' image choice will appear'])
                proceedWith=1;
            case 'No'
                %disp([choiceA 'stand by...'])
               proceedWith=2;               
            case 'null'
                %disp([choiceA 'not valid...'])
                 proceedWith=3;
        end
 
        %Logical on choice above to repeat selection
        if proceedWith==1;
            makeSelections=2;
            close all;

            else 
            makeSelections=0
            close all;
        end

  else
    tmptmpListA=ImmunImport(1).ClassiFeatuReport.featuresUsed
    morphoSelection=1:numel(tmptmpListA);

    end %finish the while statement
    
   end

    clear ('I','B')


 %Generate a trimmed MorphImport with only selected features

MorphImportTrim=struct;
 
 for jj=1:numel(MorphImport)
MorphImportTrim(jj).name=MorphImport(jj).name;
MorphImportTrim(jj).morphMeas=MorphImport(jj).morphMeas(:,morphoSelection);
MorphImportTrim(jj).fnames=MorphImport(jj).fnames(morphoSelection);
 end
 
 
%Clear raw data for memory
%   clear MorphImport

    
%% 4) Generate a plot of all fluorescence measures, as well as a measurement selection dialogue
 

%Prompt user to confirm that immuno measure selection should be made
makeSelections=0

while makeSelections <2;

    choiceA=questdlg('What do you wish to do with the immuno measures?',...
        'Answer menu',...
        'Preview measures for selection','Choose measures for stats','Proceed to stats with all measures','null');
        %Handle response
        switch choiceA

            case 'Preview measures for selection'
                disp([choiceA ' image choice will appear']);
                makeSelections=1;
            case 'Choose measures for stats'
                disp([choiceA ' selections will proceed']);
                makeSelections=2;
            case 'Proceed to stats with all measures'
                disp([choiceA 'stand by...']);
               makeSelections=3;
            case 'null'
                disp([choiceA 'not valid...']);
                 makeSelections=4;
        end

        % %Prompt user to enter image-specific investigation of parameters
        %      % Construct a questdlg with three options
        %     choice = questdlg('Do you want to examine immuno measures and classification confidence interval for an image during measure selection?',...
        %              'Answer menu',...
        %              'Yes','No','No');
        %     % Handle response
        %     switch choice
        %         case 'Yes'
        %             disp([choice ' coming right up.'])
        %             answer = 1;
        %         case 'No'
        %             disp([choice ' proceed to measurement/cutoff selection for stats without images.'])
        %             answer = 2;
        %     end

        if makeSelections==1
         %Present user with choice of sample images to examine one at a time
            promptTemp=sprintf('Choose a sample image to examine and select fluorescence measures for experiment');
            tmpList=char(ImmunImport.name);
            [Selection,ok] = listdlg('ListString',tmpList,'SelectionMode','single','PromptString',promptTemp, 'ListSize',[800 300],'fus',10);
            treatClassSelection4Review=ImmunImport(Selection).name;
            imageSelect=Selection;

            %Get associate filepath
            LSMRow=grabRows(Selection)       

          %Load the original image (later, make this cropped if cropping is employed.        
            imageComp=readim(char(ExperInfo.fullpaths(LSMRow))); 

        %Display and Export summary plot of immuno channel and counterstain channel for
        %reference in interpreting the classification result; will be repeated for
        %immuno_gather into another folder to interpret immuno quants.

        %Delete this???
        %     out_pathtmp=char(strcat(outpath4immunoplots,ImmunImport(image_ind).name(1:end-4)),'_InputImgRef');
        %     out_pathtmp=strrep(out_pathtmp,'//','/')
        %     ImmunFullPaths{image_idx}=[out_pathtmp];
        %     save(out_pathtmp,'immun');

        scrsz = get(groot,'ScreenSize');

        out_pathtmp=char(strcat(outpath4immunoplots,'/',ImmunImport(Selection).name,'_ImmunRefImg'));
        outname=strrep(out_pathtmp,'//','/')


        % ImgComp=joinchannels('RGB',Img{3}*.5,'',ImgF);  %change colors to red for immuno and grey transparency for counterstain

        ImgSz=size(imageComp{1});
        ImgHt=ImgSz(2);
        scrsz = get(groot,'ScreenSize');
        figure('Position',[1 1 scrsz(3) scrsz(3)],'Name','Test title','NumberTitle','on')
        figureHandle = gcf; 


        ax(1) = subaxis(1,3,1,'SpacingVert', 0, 'Padding', 0.001, 'Margin', 0,'MR',0);

        ImgF=imageComp{1}-imageComp{2};
        FluorChannel=dip_array(ImgF);
        map=colormap('grey');
        image(FluorChannel); %title('Fluorchannel')
        text(10,ImgHt-20,'FluorProbe','Color','White')
        axis off;
        axis image;

        ax(2) = subaxis(1,3,2,'SpacingVert', 0, 'Padding', 0.001, 'Margin', 0,'MR',0);
        CounterStain=dip_array(imageComp{3});
        image(CounterStain); %title('Counterstain')
        text(10,ImgHt-20,'Counterstain','Color','White')
        axis off;
        axis image;


        ax(3) = subaxis(1,3,3,'SpacingVert', 0, 'Padding', 0.001, 'Margin', 0,'MR',0);
        overlay=imfuse(FluorChannel,CounterStain,'ColorChannels','green-magenta');
        image(overlay)
        text(10,ImgHt-20,'Counterstain=Magenta,FluorProbe=Green','Color','White');
        axis off;
        axis image;

        %writeim(out,outname,'tiff');  
        hgexport(gcf, outname, hgexport('factorystyle'),'Format','jpeg');


            %ADD THIS FEATURE!!!
            %Show the channels in a montage and save it!!
            %Find out a way to zoom into a specific region of choice to output
            %the zoomed view for each.


    %         %FUTURE FUNCTION: Choose the filtering cutoff for the classification confidence interval  
    %         % *ROIS is the segmentation result
    %          ROIS=ImmunImport(Selection).ROI1andDams;
    %         % *predict_Idrf is label of every object
    %              predict_Idrf=ImmunImport(Selection).wallImmuneMeasure(:,13);
    %         % *score is the confidence value for the label of every object
    %             scores=ImmunImport(Selection).wallImmuneMeasure(:,14);
    %         %* confThreshold is s singular for lowpass and highpass filter and is an array [
    %         %low confThreshold, high confThreshold] for bandpass filet, and its value is between 0
    %         %and 1
    %         %filter_type is an string, "lowpass" kepps objects whose confidence value is
    %         %lowre than confThreshold, "highpass" keeps object whose confidence value is
    %         %higher than confThreshold."bandpass" kepps objects whose confidence value is
    %         %between confThreshold(1) and confThreshold(2).

         %Insert prompt to offer user the choice to accept the CI established
         %during training, or to optimize it.  If 'accept', then exit with
         %confIntCutoff value.  If 'repeat', then show 'Set Classification CI'
         %prompt again, and plot the result.

         %I want to modify the 'displayconfidence.m' function Azadeh wrote so
         %it is tailored to use different input, and creates output relative to
         %the analysis, not training sub-folders. Perhaps this can be done
         %outside the function.
            %displayconfidence2(predict_Idrf,scores,ROIS,data_dir,ind,threshold,filter_type,out_path4confidence, ClassiFeatuReport);


            %%%Poposed: display confidence interval mapping again
            %%%  introduce an while...end statement to iterate the plotting
            %%%  until the user is happy with the cutoff.

            featureNames=ImmunImport(Selection).dividedMeasurmentsname; %names of fluorescence measures generated
            fieldLocs={'cellImmuneMeasure','lumenImmuneMeasure','wallImmuneMeasure','derived'};  %list presented below

            pos=1;
            for hh=1:4  % the number of fluorescence measurement categories
                export_ind=1;  %dummy index to 1 always for getting names (same for all levels)
                ParamSet=fieldLocs(hh);
                if hh<4
                featureNames=ImmunImport.dividedMeasurmentsname;
                tmpList=ImmunImport(1).dividedMeasurmentsname(1:end-1); 
                widthIdx=6;
                else
                featureNames=ImmunImport.derivedMeasurementsName;
                tmpList=ImmunImport.derivedMeasurementsName;
                widthIdx=5.5;
                end

                %Run the plotting function for the chosen image and its
                %associated data
                %   must set 'image_ind' which is not used in this case but
                %   required for plotting function(s).
               image_ind=imageSelect;

                if hh==1    %plot and choose cell measures (collective wall and lumen

                    subsetMeasures=1:numel(featureNames); %provides plot of all features
                    examineAllMeasuresPlot(ImmunImport, featureNames, image_ind, ParamSet,outpath4immunoplots,subsetMeasures); %plots them
                    reviewOngoing=0
                    while reviewOngoing<2  %condition that user must accept selection or repeat
                    promptTemp=sprintf('Choose the cell quadrant measures for PREVIEW only');        
                    [Selection,ok] = listdlg('ListString',tmpList,'SelectionMode','multiple','PromptString',promptTemp, 'ListSize',[400 300],'fus',10);
                    cellSelection=Selection;
                        %Counters for assembling data into an emtpy matrix later
                        if numel(cellSelection)==0;
                        cellcolPosEnd=1;
                        else
                        cellcolPosEnd=numel(cellSelection(1,:));
                        cellMeztmpList=strcat('cell_',tmpList(cellSelection));
                        end
                    subsetMeasures=cellSelection;
                    examineAllMeasuresPlot(ImmunImport, featureNames, image_ind, ParamSet,outpath4immunoplots,subsetMeasures);

                    %prompt user to choose if the feature selection should be
                    %repeated  

                    tmplist={'Repeat selection process','Use this selection'};
                    [reviewOngoing] = listdlg('ListString',tmplist,'SelectionMode','single','Name','Decide on how to proceed','ListSize',[500,100]);
                    close;
                    end % while statement to select features and review plots
                    close;


                else  %continue with hh indexing for plots of different measurement set
                    %plot and choosed wall measures
                    if hh==2
                    subsetMeasures=1:numel(featureNames); %provides plot of all features
                    examineAllMeasuresPlot(ImmunImport, featureNames, image_ind, ParamSet,outpath4immunoplots,subsetMeasures); %plots them
                    reviewOngoing=0
                    while reviewOngoing<2  %condition that user must accept selection or repeat
                    promptTemp=sprintf('Choose the wall quadrant measures for PREVIEW only');        
                    [Selection,ok] = listdlg('ListString',tmpList,'SelectionMode','multiple','PromptString',promptTemp, 'ListSize',[400 300],'fus',10);
                    wallSelection=Selection;
                        %Counters for assembling data into an emtpy matrix later
                        if numel(wallSelection)==0;
                        wallcolPosEnd=1+cellcolPosEnd;
                        else
                        wallcolPosEnd=numel(wallSelection(1,:))+cellcolPosEnd;
                        wallMeztmpList=strcat('wall_',tmpList(wallSelection));
                        end
                    subsetMeasures=wallSelection;
                    examineAllMeasuresPlot(ImmunImport, featureNames, image_ind, ParamSet,outpath4immunoplots,subsetMeasures);

                    %prompt user to choose if the feature selection should be
                    %repeated  

                    tmplist={'Repeat selection process','Use this selection'};
                    [reviewOngoing] = listdlg('ListString',tmplist,'SelectionMode','single','Name','Decide on how to proceed','ListSize',[500,100]);
                    close;
                    end % while statement to select features and review plots
                    close;

                    else  %continue with hh indexing (3 or 4)
                            %plot and choose lumen measures
                            if hh==3            
                            subsetMeasures=1:numel(featureNames); %provides plot of all features
                            examineAllMeasuresPlot(ImmunImport, featureNames, image_ind, ParamSet,outpath4immunoplots,subsetMeasures); %plots them
                            reviewOngoing=0
                            while reviewOngoing<2  %condition that user must accept selection or repeat
                            promptTemp=sprintf('Choose the lumen quadrant measures for PREVIEW only');        
                            [Selection,ok] = listdlg('ListString',tmpList,'SelectionMode','multiple','PromptString',promptTemp, 'ListSize',[400 300],'fus',10);
                            lumenSelection=Selection; 
                                %Counters for assembling data into an emtpy matrix later
                                if numel(lumenSelection)==0;
                                lumencolPosEnd=1+wallcolPosEnd;
                                else
                                lumencolPosEnd=numel(lumenSelection(1,:))+wallcolPosEnd;
                                lumenMeztmpList=strcat('lumen_',tmpList(lumenSelection));
                                end
                            subsetMeasures=lumenSelection;
                            examineAllMeasuresPlot(ImmunImport, featureNames, image_ind, ParamSet,outpath4immunoplots,subsetMeasures);

                            %prompt user to choose if the feature selection should be
                            %repeated  

                            tmplist={'Repeat selection process','Use this selection'};
                            [reviewOngoing] = listdlg('ListString',tmplist,'SelectionMode','single','Name','Decide on how to proceed','ListSize',[500,100]);
                            close;
                            end % while statement to select features and review plots
                            close;

                            else % final hh indexing (for derived measures)
                                %Plot and choose derived features
                                subsetMeasures=1:numel(featureNames); %provides plot of all features
                                examineAllMeasuresPlot(ImmunImport, featureNames, image_ind, ParamSet,outpath4immunoplots,subsetMeasures); %plots them
                                reviewOngoing=0
                                while reviewOngoing<2  %condition that user must accept selection or repeat
                                promptTemp=sprintf('Choose the derived quadrant measures for PREVIEW only');        
                                [Selection,ok] = listdlg('ListString',tmpList,'SelectionMode','multiple','PromptString',promptTemp, 'ListSize',[400 300],'fus',10);
                                derivedSelection=Selection;          
                                    %Counters for assembling data into an emtpy matrix later
                                    if numel(derivedSelection)==0;
                                    derivedcolPosEnd=1+lumencolPosEnd;
                                    else
                                    derivedcolPosEnd=numel(derivedSelection(1,:))+lumencolPosEnd;
                                    derivedMeztmpList=strcat('derived_',tmpList(derivedSelection));
                                    end
                                subsetMeasures=derivedSelection;
                                examineAllMeasuresPlot(ImmunImport, featureNames, image_ind, ParamSet,outpath4immunoplots,subsetMeasures);

                                %prompt user to choose if the feature selection should be
                                %repeated  

                                tmplist={'Repeat selection process','Use this selection'};
                                [reviewOngoing] = listdlg('ListString',tmplist,'SelectionMode','single','Name','Decide on how to proceed','ListSize',[500,100]);
                                close;
                                end % while statement to select features and review plots
                                close;

                            end
                    end %finish hh indexing
                   
                end
                
                pos=pos+1;  %counter that does seem to do anything anymore
            end  %end for loop for hh
            

        else   %if makeSelections is not ==1, then 


            %Get a complete list of parameters, if a visual review wasn't requested
            if makeSelections==2

                        % was pos>1;

                    %Prompt user with selection of measures for cell Quadrants

                        tmpList=ImmunImport(1).dividedMeasurmentsname(1:end-1); 
                        promptTemp=sprintf('Choose the cell quadrant measures for stats');        
                        [Selection,ok] = listdlg('ListString',tmpList,'SelectionMode','multiple','PromptString',promptTemp, 'ListSize',[400 300],'fus',10);
                        cellSelection=Selection;
                            %Counters for assembling data into an emtpy matrix later
                            if numel(cellSelection)==0;
                            cellcolPosEnd=1;
                            else
                            cellcolPosEnd=numel(cellSelection(1,:));
                            cellMeztmpList=strcat('cell_',tmpList(cellSelection));
                            end

                        promptTemp=sprintf('Choose the wall quadrant measures for stats');
                        [Selection,ok] = listdlg('ListString',tmpList,'SelectionMode','multiple','PromptString',promptTemp, 'ListSize',[400 300],'fus',10);
                        wallSelection=Selection;
                            %Counters for assembling data into an emtpy matrix later
                                if numel(wallSelection)==0;
                                wallcolPosEnd=1+cellcolPosEnd;
                                else
                                wallcolPosEnd=numel(wallSelection(1,:))+cellcolPosEnd;
                                wallMeztmpList=strcat('wall_',tmpList(wallSelection));
                                end

                        promptTemp=sprintf('Choose the lumen quadrant measures for stats');
                        [Selection,ok] = listdlg('ListString',tmpList,'SelectionMode','multiple','PromptString',promptTemp, 'ListSize',[400 300],'fus',10);
                        lumenSelection=Selection;
                            %Counters for assembling data into an emtpy matrix later
                            if numel(lumenSelection)==0;
                            lumencolPosEnd=1+wallcolPosEnd;
                            else
                            lumencolPosEnd=numel(lumenSelection(1,:))+wallcolPosEnd;
                            lumenMeztmpList=strcat('lumen_',tmpList(lumenSelection));
                            end       

                        tmpList=ImmunImport.derivedMeasurementsName;

                        promptTemp=sprintf('Choose the derived measures for stats');
                        [Selection,ok] = listdlg('ListString',tmpList,'SelectionMode','multiple','PromptString',promptTemp, 'ListSize',[400 300],'fus',10);        
                                derivedSelection=Selection;          
                                    %Counters for assembling data into an emtpy matrix later
                                    if numel(derivedSelection)==0;
                                    derivedcolPosEnd=1+lumencolPosEnd;
                                    else
                                    derivedcolPosEnd=numel(derivedSelection(1,:))+lumencolPosEnd;
                                    derivedMeztmpList=strcat('derived_',tmpList(derivedSelection));
                                    end  
                
                    %Ask user to choose the filtering cutoff for the classification
                    %confidence interval
                     prompt={'Enter a numeric value from 0.1-1.0 for the confidence interval'};
                     name='Set Classification CI';
                     numlines=1;
                     tmp=trainingsetIDs(1) %so as to access the original ConfInt threshold to set as default
                     defaultanswer={num2str(ExperInfo.Params.(tmp{1}).confThreshold)}; %sets the default threshold from that previously chosen
                     Selection=inputdlg(prompt,name,numlines,defaultanswer);
                     confIntCutoff=Selection;

                            confIntCutoff=str2num(char(confIntCutoff));  %need something to convert characters to some out-of-range number
                            while  ~(confIntCutoff > 0 && confIntCutoff < 1.1); %isnumeric(tmpfirst); 
                            confIntCutoff=inputdlg(sprintf('Enter a numeric value from 0.1-1.0 for the confidence interval'));
                            confIntCutoff=str2num(char(confIntCutoff));
                            end  

            %closes loop for selection of measures for stats (if statment, not looping through images)
          close all;  %closes images left open

            else
              %compile all if makeSelections=2 without any preview or selection
            cellSelection=1:numel(ImmunImport(1).dividedMeasurmentsname(1:end-1));
            wallSelection=1:numel(ImmunImport(1).dividedMeasurmentsname(1:end-1));
            lumenSelection=1:numel(ImmunImport(1).dividedMeasurmentsname(1:end-1));
            derivedSelection=1:numel(ImmunImport(1).derivedMeasurementsName(1:end-1));
            
            cellcolPosEnd=numel(cellSelection(1,:));
            wallcolPosEnd=cellcolPosEnd+numel(wallSelection(1,:));
            lumencolPosEnd=wallcolPosEnd+numel(lumenSelection(1,:));
            derivedcolPosEnd=lumencolPosEnd+numel(derivedSelection(1,:));
            
            tmpList=ImmunImport(1).dividedMeasurmentsname(1:end-1);
            tmpList2=ImmunImport(1).derivedMeasurementsName(1:end-1);
            cellMeztmpList =strcat('cell_',tmpList);
            wallMeztmpList =strcat('wall_',tmpList);
            lumenMeztmpList =strcat('lumen_',tmpList);
            derivedMeztmpList = strcat('derived_',tmpList2);
            
            

            end  %end if statement that if makeSelections=2 (i.e. ==3)
            close all; %closes figure left open
        end
        
end %closes while statement for doing feature selections
  
%% 6) Gather raw data to export
% output: datarawcompile mat files that can be used in MVA approach to
% analysing samples.  Note; as always in stats, it's better to input the
% entire dataset into the clustering (or other), rather than means.
% However there is an alternate output 'SummaryStatsOverview' that can be a
% more convenient assembly for summarizing values amongst a treatment
% class.

%   each field is matrix with all the chosen data.
%   Fields have same matrix structure across all samples, except (!!!) that
%   the number of ROIs will vary between samples.  However, this is seen as
%   the starting point for stats where all data is present.

%Prompt user to perform explorative plotting, or finish with the output
%   Final output: 
%        DataRawCompile.mat that is filtered by selected
%              cutoff --> input for MVA
%       SummaryStatsOverview.mat that is a record of the means and stdevs
%       for the chosen confidence filter limit.

    %Ask user to choose the filtering cutoff for the classification
    %confidence interval
     prompt={'Enter a numeric value from 0.1-1.0 for the confidence interval'};
     name='Set Classification CI';
     numlines=1;
     tmpProcList=find(ExperInfo.AnalysisInclude) %fo next line, find first processed file
     tmp=trainingsetIDs(tmpProcList(1)); %so as to access the original ConfInt threshold to set as default
     defaultanswer={num2str(ExperInfo.Params.(tmp{1}).confThreshold)}; %sets the default threshold from that previously chosen
     Selection=inputdlg(prompt,name,numlines,defaultanswer);
     confIntCutoff=Selection;

            confIntCutoff=str2num(char(confIntCutoff));  %need something to convert characters to some out-of-range number
            while  ~(confIntCutoff > 0 && confIntCutoff < 1.1); %isnumeric(tmpfirst); 
            confIntCutoff=inputdlg(sprintf('Enter a numeric value from 0.1-1.0 for the confidence interval'));
            confIntCutoff=str2num(char(confIntCutoff));
            end  
           
 %Gather the chosen data for export
   
   %Export all the raw data (separate measures for each ROI of each class
   %  FILTERED by CI that was set previously!
   DataRawCompile=struct;

    for export_ind=1:numel(ImmunImport);
            
            %index for columns of morpho data
            tmpmorphindex=numel(MorphImportTrim(export_ind).fnames);
            %name of image
            DataRawCompile(export_ind).name=ImmunImport(export_ind).name;
            
            %Filter by confidence interval of classification for ROIs
                        
            grabConfRows=find(ImmunImport(export_ind).lumenImmuneMeasure(:,end)>confIntCutoff);
            
            %Raw data for all ROIs
            DataRawCompile(export_ind).measures(:,1:cellcolPosEnd)                    =ImmunImport(export_ind).cellImmuneMeasure(grabConfRows,cellSelection);
            DataRawCompile(export_ind).measures(:,(cellcolPosEnd+1):wallcolPosEnd)    =ImmunImport(export_ind).wallImmuneMeasure(grabConfRows,wallSelection);
            DataRawCompile(export_ind).measures(:,(wallcolPosEnd+1):lumencolPosEnd)   =ImmunImport(export_ind).lumenImmuneMeasure(grabConfRows,lumenSelection);
            DataRawCompile(export_ind).measures(:,(lumencolPosEnd+1):derivedcolPosEnd)=ImmunImport(export_ind).derived(grabConfRows,derivedSelection);
            DataRawCompile(export_ind).measures(:,(derivedcolPosEnd+1):derivedcolPosEnd+tmpmorphindex) =MorphImportTrim(export_ind).morphMeas(grabConfRows,:);

        
            %Compute the relative scores for each column
            DataRawCompile(export_ind).RELmeasures=[];
            for ii=1:numel(DataRawCompile(export_ind).measures(1,:))
            DataRawCompile(export_ind).RELmeasures(:,ii)=DataRawCompile(export_ind).measures(:,ii)/max(DataRawCompile(export_ind).measures(:,ii))
            end
            
        %Add the classification result on the end (derived from col 13 of either
        %cellImmunMeasure or wallImmunMeasure)
        
            %Get the raw classification output 
            DataRawCompile(export_ind).CellClass                    =ImmunImport(export_ind).cellImmuneMeasure(grabConfRows,13);
            %Make variable of that value
            SelectionSetID=ImmunImport(export_ind).SelectionSetAssoc;
            tmpcellID=DataRawCompile(export_ind).CellClass;
            
            %Replace the classification numbers with the cell type names
              %Find the levels of classification result in the last 
              
            %Cell type IDs
            ClassNames=ImmunImport(export_ind).cellClassTypes;

            
            for ij=1:numel(ClassNames);
                 matching=find(tmpcellID==ij);
                    %make a new vector         
                for k=1:numel(matching)
                    if tmpcellID(matching(k))==ij;
                        DataRawCompile(export_ind).CellNames(matching)=ClassNames(ij);
                    else
                    end

                end  
            end      
        %
            
            
            
            %Add the confidence scores for filtering (choose last row of any of the
            %'..ImmunMeasure' fields
            DataRawCompile(export_ind).ConfScore = ImmunImport(export_ind).lumenImmuneMeasure(grabConfRows,end);
           
            %Add the cell type name association made during the training
            % note: each image quantification/classification is associated with a specific training set where 
            % the user gave the names of the cell types in order.  this matches the 
            %   classification numbering.           
           % truncated list of
           % cell types used in the specific training set iteration.  But,
           % must access this info based upon what is written as the
           % training set association in 
            SelectID=ImmunImport(export_ind).SelectionSetAssoc;
            TrainingID=ImmunImport(export_ind).trainingSets;
            ClassNames=ExperInfo.ClassTypes.(char(TrainingID)).(char(SelectID)).cellClasses; %cell classes for specific iteration of training
           
            
        %In a separate field, add the splitnames and filename info of the
        %processed data
        DataRawCompile(export_ind).sampleInfo.splitnames=ImmunImport(export_ind).splitnames;
   
        %Add column identifiers
%         tmpmorphnames=[];
%         for k=1:numel(MorphImportTrim(export_ind).fnames)
%             tmpname=MorphImportTrim(export_ind).fnames(k)
%             tmpmorphnames=[tmpmorphnames; tmpname]
%         end
       tmpMorphNames=MorphImportTrim(export_ind).fnames';
        DataRawCompile(export_ind).MeasureIDs=[cellMeztmpList wallMeztmpList lumenMeztmpList derivedMeztmpList tmpMorphNames];  %!!!!cell and derived lists not being made properly!!!!
        DataRawCompile(export_ind).factortype=ExperInfo.factortype;
        
          
    end  %end export_ind loop
        
    
    mkdir(strcat(ExperInfoPath,'/',char(AnalysisSetID),'/03_Processed_Data_matlabfiles/'));
    save(strcat(ExperInfoPath,'/',char(AnalysisSetID),'/03_Processed_Data_matlabfiles/',char(AnalysisSetID),'_DataRawCompileCIFilt.mat'),'DataRawCompile'); 
   
   
        
%% 6) Generate summary statistic for cell types for measures (and plotting)
%   Note! For pipeline diagnostics only... this is a dead end, independent of the data stream to MVA which should include all values
%   Generate means of all values for stats export in SummaryStatsOverview
%  These must be column-wise means and stdevs for all RELATIVE (!!) measures in the
%  final output data, already assembled in DataRawCompile.RELmeasures field

   %Create the data structure
   %    this will have the same structure as DataRawCompile, only 
   %     the raw data will be reduced to one row of summary stats per class
   %     and 3 independent matrices will be created for means, stdevs, and
   %     number of ROIs in each group.  
   SummaryStatsOverview=struct;
   ClassNamezTot=[];
   
   %For each level in the DataRawCompile (ie. image processed):
 
   for export_ind=1:numel(DataRawCompile)
       
          ClassNums = unique(DataRawCompile(export_ind).CellClass);
          ClassNamezz=unique(DataRawCompile(export_ind).CellNames); %filters may remove some classes!
          ClassMeansTmp2=[];
          ClassStErrTmp2=[];
          ClassROIsTmp2=[];
          for classgrab=1:numel(ClassNamezz);
              
              ClassName=ClassNamezz(classgrab);
            
            %Find the rows matching the value of the classification value being
            %indexed
            ClassMatchRows=strmatch(ClassName,DataRawCompile(export_ind).CellNames);

            %Calculate the means for all rows matching that class
            %means and standard deviations
            ClassNamez=[];
            ClassMeansTmp1=[];
            ClassStErrTmp1=[];
            ClassROIsTmp1=[];
                for ii=1:numel(DataRawCompile(export_ind).RELmeasures(1,:))
                ClassROIsTmp1=numel(ClassMatchRows);
                ClassMeansTmp=mean(DataRawCompile(export_ind).RELmeasures(ClassMatchRows,ii));
                ClassStDevsTmp=std(DataRawCompile(export_ind).RELmeasures(ClassMatchRows,ii));
                
               % ClassStErrTmp=ClassStDevsTmp/sqrt(ClassROIsTmp1);
                ClassStErrTmp=ClassStDevsTmp  %temporary to see effect on output plot of stdev (90%CI) not the sterror of the mean
                ClassMeansTmp1=[ClassMeansTmp1 ClassMeansTmp];
                ClassStErrTmp1=[ClassStErrTmp1 ClassStErrTmp];
                
                end

            ClassMeansTmp2=vertcat(ClassMeansTmp2, ClassMeansTmp1);
            ClassStErrTmp2=vertcat(ClassStErrTmp2, ClassStErrTmp1);
            ClassROIsTmp2=vertcat(ClassROIsTmp2, ClassROIsTmp1);
            
            ClassNamez=[ClassNamez ClassName];
            
          end
          
          %Add filenames
           SummaryStatsOverview(export_ind).name=DataRawCompile(export_ind).name;
           
          %Write the data to a new structure
            SummaryStatsOverview(export_ind).means=ClassMeansTmp2;   %means of each measure
            SummaryStatsOverview(export_ind).StDevs=ClassStErrTmp2;  %standard deviations of each measure
             %Number of ROIs measured in each set
            SummaryStatsOverview(export_ind).ROInums=ClassROIsTmp2;
            %ClassNames for each row of means and StDevs structures  (now
            %aphabetized and not in the original numerical order of
            %training set selection!
            SummaryStatsOverview(export_ind).CellTypes=unique(DataRawCompile(export_ind).CellNames); %CHANGE
          
        %Add the same descriptors included in the DataRawCompile structure

            %In a separate field, add the splitnames and filename info of the
            %processed data
           SummaryStatsOverview(export_ind).sampleInfo.splitnames=DataRawCompile(export_ind).sampleInfo.splitnames;

            %Add column identifiers
           SummaryStatsOverview(export_ind).MeasureIDs=DataRawCompile(export_ind).MeasureIDs;

 

            %Names split into factors for MVA purposes
              SummaryStatsOverview(export_ind).sampleInfo.splitnames=DataRawCompile(export_ind).sampleInfo.splitnames;
              SummaryStatsOverview(export_ind).factortype=DataRawCompile(export_ind).factortype;
           

     ClassNamezTot=[ClassNamezTot ClassNamez];
     
   end
   
            % SummaryStatsOverview(export_ind).ClassNames=ClassNamezTot
          
   
    
   mkdir(strcat(ExperInfoPath,'/03_Processed_Data_matlabfiles/'));
   %Export the Data 
  save(char(strcat(ExperInfoPath,'/03_Processed_Data_matlabfiles/',AnalysisSetID,'_SummaryStatsOverview.mat')),'SummaryStatsOverview');


  %plotting summary data.. this should NOT mix measures in the same plot, but
%generate individual plots, each image will be a different bar in a group for each cell type) 
%BUG!  stringent filters remove cell classes from the list in some images
%but not others, so there is a resulting horzcat error since 'dimensions of
%matrices do not match.. 

    %Present user with choice of sample images to examine in groups
    promptTemp=sprintf('Choose sample images to examine and select measures for experiment');
    tmpList12=char(ImmunImport.name);
    [SelectionImg,ok] = listdlg('ListString',tmpList12,'SelectionMode','multiple','PromptString',promptTemp, 'ListSize',[800 300],'fus',10);
    treatClassSelection4Review=ImmunImport(SelectionImg).name;
    imageSelect=SelectionImg;    

    %choose which features to plot
    tmpList=SummaryStatsOverview(export_ind).MeasureIDs;
        promptTemp=sprintf('Choose the measures to plot');        
        [Selection,ok] = listdlg('ListString',tmpList,'SelectionMode','multiple','PromptString',promptTemp, 'ListSize',[400 300],'fus',10);
        Vals2Plot=Selection;
        
   %Plot for each factor chosen     
   
   for bb=1:numel(Vals2Plot)
       
   %subaxis(2,2,bb,'SpacingVert',0,'MR',0);
   
   Vals2PlotSelect=Vals2Plot(bb);
   
   %establish the columns you want to put together (for a specific measure   
   numbColumns=length(SummaryStatsOverview(imageSelect(1)).means(1,:));
   colGrab=Vals2PlotSelect:numbColumns:numbColumns*numel(imageSelect);
   tmpMeans=[SummaryStatsOverview(imageSelect).means] ; %concatenates columnwise the data for all images selected
   
   tmpMeans2=tmpMeans(:,colGrab); 
   tmpStDev=[SummaryStatsOverview(imageSelect).StDevs];
   tmpStDev2=tmpStDev(:,colGrab);
   
    celltypes=SummaryStatsOverview(imageSelect).CellTypes;
    barwitherr(tmpStDev2     /2,tmpMeans2); %
    legend2mod={SummaryStatsOverview(imageSelect).name};  %change this to index image names
        isString    = cellfun('isclass', legend2mod, 'char');
        legend2mod(isString) = strrep(legend2mod(isString), '_', '\_');
    set(gca,'xticklabel',celltypes);
    ylabel('Relative Signal');
    legend(legend2mod,'Location','NorthOutside');
    maxValYaxis=max(max(tmpMeans2)+max(max(tmpStDev2)/2));
    text(0.1,maxValYaxis-maxValYaxis*0.05,strcat('Confidence Filter=',num2str(confIntCutoff)));
    tmp=SummaryStatsOverview(imageSelect(1)).MeasureIDs(Vals2PlotSelect);
    titletmp=strrep(tmp,'_','\_');

    title(titletmp,'FontSize',18);

    
    outnameVar=strrep(SummaryStatsOverview(imageSelect(1)).MeasureIDs(Vals2PlotSelect),'/','_div_')
    out_pathtmp=strcat(outpath4immunoplots,'/',outnameVar,num2str(length(legend2mod)),'Measures_CI',num2str(confIntCutoff),'_StatsSummary.eps');
    outname=strrep(char(out_pathtmp),'//','/')


    %writeim(out,outname,'pdf');  
    hgexport(gcf, outname, hgexport('factorystyle'),'Format','eps');

    
   end

   
