# Supplementary material for: Precision Automation of Cell Type Classification and Sub-Cellular Fluorescence Quantification from Laser Scanning Confocal Images
Source: Front Plant Sci. 2016 Feb 9;7:119. doi: 10.3389/fpls.2016.00119 (PMC4746258; doi:10.3389/fpls.2016.00119)
Supplement: Supplementary file 3 [file DataSheet1.ZIP › 20151214_MatlabFiles/scripts/Initiate.m]

function varargout = Initiate(varargin)
% INITIATE MATLAB code for Initiate.fig
%      INITIATE, by itself, creates a new INITIATE or raises the existing
%      singleton*.
%
%      H = INITIATE returns the handle to a new INITIATE or the handle to
%      the existing singleton*.
%
%      INITIATE('CALLBACK',hObject,eventData,handles,...) calls the local
%      function named CALLBACK in INITIATE.M with the given input arguments.
%
%      INITIATE('Property','Value',...) creates a new INITIATE or raises the
%      existing singleton*.  Starting from the left, property value pairs are
%      applied to the GUI before Initiate_OpeningFcn gets called.  An
%      unrecognized property name or invalid value makes property application
%      stop.  All inputs are passed to Initiate_OpeningFcn via varargin.
%
%      *See GUI Options on GUIDE's Tools menu.  Choose "GUI allows only one
%      instance to run (singleton)".
%
% See also: GUIDE, GUIDATA, GUIHANDLES

% Edit the above text to modify the response to help Initiate

% Last Modified by GUIDE v2.5 11-Feb-2015 20:13:17

% Begin initialization code - DO NOT EDIT
gui_Singleton = 1;
gui_State = struct('gui_Name',       mfilename, ...
                   'gui_Singleton',  gui_Singleton, ...
                   'gui_OpeningFcn', @Initiate_OpeningFcn, ...
                   'gui_OutputFcn',  @Initiate_OutputFcn, ...
                   'gui_LayoutFcn',  [] , ...
                   'gui_Callback',   []);
if nargin && ischar(varargin{1})
    gui_State.gui_Callback = str2func(varargin{1});
end

if nargout
    [varargout{1:nargout}] = gui_mainfcn(gui_State, varargin{:});
else
    gui_mainfcn(gui_State, varargin{:});
end
% End initialization code - DO NOT EDIT


% --- Executes just before Initiate is made visible.
function Initiate_OpeningFcn(hObject, eventdata, handles, varargin)
% This function has no output args, see OutputFcn.
% hObject    handle to figure
% eventdata  reserved - to be defined in a future version of MATLAB
% handles    structure with handles and user data (see GUIDATA)
% varargin   command line arguments to Initiate (see VARARGIN)

%Set the default font size for dialogue boxes
set(0,'DefaultUICOntrolFontSize',16)

% Choose default command line output for Initiate
handles.output = hObject;

%Set the current subdirectory as the working directory
%   add link to all codes, including supplemental packages
        addpath(genpath(pwd));

    % to save output as an excel file xlwrite is used and we have to add d Java POI Libs to matlab javapath
        addjvapath;

    %DIP initilization
    DIP_initialization_code;


% Update handles structure
guidata(hObject, handles);

% UIWAIT makes Initiate wait for user response (see UIRESUME)
% uiwait(handles.figure1);


% --- Outputs from this function are returned to the command line.
function varargout = Initiate_OutputFcn(hObject, eventdata, handles) 
% varargout  cell array for returning output args (see VARARGOUT);
% hObject    handle to figure
% eventdata  reserved - to be defined in a future version of MATLAB
% handles    structure with handles and user data (see GUIDATA)

% Get default command line output from handles structure
varargout{1} = handles.output;

% --- Executes on button press in StartExpButton.
function StartExpButton_Callback(hObject, eventdata, handles)
% hObject    handle to StartExpButton (see GCBO)
% eventdata  reserved - to be defined in a future version of MATLAB
% handles    structure with handles and user data (see GUIDATA)
close(handles.figure1);
experiment_setup


% --- Executes on button press in TrainingSetButton.
function TrainingSetButton_Callback(hObject, eventdata, handles)
% hObject    handle to TrainingSetButton (see GCBO)
% eventdata  reserved - to be defined in a future version of MATLAB
% handles    structure with handles and user data (see GUIDATA)
close(handles.figure1);
create_training_set


% --- Executes on button press in ImageQuantButton.
function ImageQuantButton_Callback(hObject, eventdata, handles)
% hObject    handle to ImageQuantButton (see GCBO)
% eventdata  reserved - to be defined in a future version of MATLAB
% handles    structure with handles and user data (see GUIDATA)
close(handles.figure1);
main_resume


% --- Executes on button press in Prep4StatsButton.
function Prep4StatsButton_Callback(hObject, eventdata, handles)
% hObject    handle to Prep4StatsButton (see GCBO)
% eventdata  reserved - to be defined in a future version of MATLAB
% handles    structure with handles and user data (see GUIDATA)
close(handles.figure1);
immuno_measure_gather;

% --- Executes on button press in ConductStatsButton.
function ConductStatsButton_Callback(hObject, eventdata, handles)
% hObject    handle to ConductStatsButton (see GCBO)
% eventdata  reserved - to be defined in a future version of MATLAB
% handles    structure with handles and user data (see GUIDATA)
close(handles.figure1);


% --- Executes on button press in EndSessionButton.
function EndSessionButton_Callback(hObject, eventdata, handles)
% hObject    handle to EndSessionButton (see GCBO)
% eventdata  reserved - to be defined in a future version of MATLAB
% handles    structure with handles and user data (see GUIDATA)
close(handles.figure1);


% --- Executes on button press in pushbutton8.
function pushbutton8_Callback(hObject, eventdata, handles)
% hObject    handle to pushbutton8 (see GCBO)
% eventdata  reserved - to be defined in a future version of MATLAB
% handles    structure with handles and user data (see GUIDATA)
close(handles.figure1);
create_training_FeatureSelection


% --- Executes on button press in pushbutton9.
function pushbutton9_Callback(hObject, eventdata, handles)
% hObject    handle to pushbutton9 (see GCBO)
% eventdata  reserved - to be defined in a future version of MATLAB
% handles    structure with handles and user data (see GUIDATA)
