# Supplementary material for: Precision Automation of Cell Type Classification and Sub-Cellular Fluorescence Quantification from Laser Scanning Confocal Images
Source: Front Plant Sci. 2016 Feb 9;7:119. doi: 10.3389/fpls.2016.00119 (PMC4746258; doi:10.3389/fpls.2016.00119)
Supplement: Supplementary file 3 [file DataSheet1.ZIP › 20151214_MatlabFiles/UserDocs/DIP-quickstart-guide.txt]

Following procedure outlined on pg9 of the dipimage_user_manual.pdf, 
must be done each time computer is rebooted!!!

1. Copy the filepath of the DIPimage package into the 'DIP_initialization_code.m' file that is cloned into each of the working directories that you create (only required once at the beginning of a boot cycle)
2. Open terminal and enter
DYLD_LIBRARY_PATH=/Users/hyha0001/Dropbox/Methodology/10_Programming_general/Matlab/DIPimage/dip/Darwin/lib 
... and then as a separate entry...
export DYLD_LIBRARY_PATH
2. start matlab from terminal with...
 /Applications/Matlab_R2013b.app/bin/matlab

modifying the folder location and matlab app name to suit installation.

then run the DIP initialization code 'DIP_initialization_code.m' that is in this folder and cloned to the working directories for various analyses.
