# Supplementary material for: Precision Automation of Cell Type Classification and Sub-Cellular Fluorescence Quantification from Laser Scanning Confocal Images
Source: Front Plant Sci. 2016 Feb 9;7:119. doi: 10.3389/fpls.2016.00119 (PMC4746258; doi:10.3389/fpls.2016.00119)
Supplement: Supplementary file 3 [file DataSheet1.ZIP › 20151214_MatlabFiles/UserDocs/Main_overview.txt]

Procedure for Matlab-based image Segmentation, Classification and fluorescence quantification
==============================================================================================

Intro: 
-------------
This code provides the means to identify individual cells, categorise the cells in an anatomically meaningful manner, and to then quantify a particular fluorescence signal for defined regions of each individual cell.  The method thus provides a means to quantify fluorescence at sub-cellular resolution for as many cell types as the user wishes to define.  The pipeline requires a two-channel LSM file produced by a Leica scanning confocal microscope (could be generalised) that consists of 1) a counterstain channel that clearly marks the boundaries of the cell, ideally the cell walls and 2) a second channel with the fluorescent probe.  The counterstain channel defines the cell boundaries by means of a fluorescent probe/stain for the cell wall or plasma membrane. On its own, this channel can be used to provide morphological summaries of particular cell classes defined by the training procedure (see 'Training_overview.txt') and further grouped by the segmentation and classification algorithm (see 'Segmentation_Classification_overview.txt').  However, the intention of this pipeline is use classification for 

, which is based upon a subset of images chosen in advance by the user (consult 'Training_overview.txt' and 'Training_set_protocol.txt' for details.  The segmentation and classification algorithms utilize the training data to then automatically classify cells from other sections included in the users experiment. You can find more details of this approach in 'Segmentation_Classification_overview.txt', while step-wise instructions on how to run 'main.m' are in 'Segmentation_Classification_protocol.txt'.   Crucially, the fluorescence probe is quantified in each of the regions of interest defined for each cell as defined from the second channel of the LSM file.  This quantification includes further breakdown of each cell into sub-regions to provide quantitative data on the sub-cellular localization of the signal (ex. cell wall versus cell interior, anticlinal vs. periclinal cell wall).  The fluorescence data is then reported for each individual cell along with its morphological data and cell class so that multivariate data analysis can be conducted on the cell classes between biological replicates and treatment classes of a given experiment.

User requirements:  (move this section to the head of the entire pipeline)
-----------------
The pipeline is intended for use by biologists who may not have programming experience but are comfortable handling moderately complex data structures. Yet, this documentation assumes the user has a background in the basic principals of image analysis including image capture, thresholding, and segmentation. For more information, read __cites__.  Additionally, users should be aware of the concept of feature-based classification in order to understand the strengths and limitations of the chosen methodology.  For more information, read __cites__.

Software requirements:
----------------------
This pipeline was developed in Matlab (Version 2013b), and has been confirmed to run on Mac OS X 10+ and Windows 7+.
We avoided using any Matlab functions that are marked as deprecated (not supported), reducing the likelihood of such forward compatibility issues arising for years to come.  This pipeline extensively utilizes the DIPImage toolbox for Matlab (Version 2.6) for specialized image analysis functions that are not found in Matlab's own "image analysis toolkit".  The DIPImage libraries must be installed through their own installation package in Windows from the website (link), or manually in Mac OS X.  In either case, consult 'dipimage_user_manual.pdf' for instructions. Finally, DIPImage utilizes Java, so the user machine should have the latest available of the Java Runtime environment loaded.

Hardware requirements:
----------------------
The segmentation and classification require intensive computation and place a heavy demand on system resources.
  Supp Table__ shows the relationship between the number of images and processing times for various system configurations. Through monitoring CPU and memory loads during processing, we have learned that the time to measure and classify thousands of regions of interest (ROIs) depends largely upon the rate processing rate.  Matlab can utilize the multiple cores on a typical Mac or PC.  2.4Ghz Intel Core2 Duo with Mac OS X 10.9.5 is up to __x__ times slower in our tests (6 target images plus 4 training set images) than Intel Core i5 running the same OS (and Matlab version). In either case, memory pressure was low according to the 'Activity Monitor' of OSX.  We have not experimented with larger image sets to see if RAM can become a limiting factor on either system. 
  
Process Acceleration:
---------------------
Several strategies exist to improve the speed of tasks. One is recode algorithms that are computationally intensive so that they are more efficient.  Matlab's code profiler reveals where the bottlenecks occur in the code.  A second strategy is to employ parallel computing to utilize more processing cores for computational tasks. A parallel computing toolbox is available through MathWorks (price) that can delegate specified computational tasks to the graphics processor (GPU), though performance gains depend upon the nature of the computations.                        
