# Supplementary material for: Precision Automation of Cell Type Classification and Sub-Cellular Fluorescence Quantification from Laser Scanning Confocal Images
Source: Front Plant Sci. 2016 Feb 9;7:119. doi: 10.3389/fpls.2016.00119 (PMC4746258; doi:10.3389/fpls.2016.00119)
Supplement: Supplementary file 3 [file DataSheet1.ZIP › 20151214_MatlabFiles/UserDocs/Segmentation_Classification_overview.txt]

/Users/hyha0001/Dropbox/DB-shares/CBA_Matlab_Hypo-onto_Collab/05_Pipeline_TestRuns_Users/20140929_Test(Mac)/User-documentation/
