# Supplementary material for: Precision Automation of Cell Type Classification and Sub-Cellular Fluorescence Quantification from Laser Scanning Confocal Images
Source: Front Plant Sci. 2016 Feb 9;7:119. doi: 10.3389/fpls.2016.00119 (PMC4746258; doi:10.3389/fpls.2016.00119)
Supplement: Supplementary file 3 [file DataSheet1.ZIP › 20151214_MatlabFiles/UserDocs/Segmentation_Classification_protocol.txt]

Segmentation, Classification, Fluorescence Quantification Protocol
==================================================================

Overview
--------

After the training set has been generated (see 'Training_set_protocol.txt'), the 'main.m' algorithm performs the following tasks; 
1. Manual identification of the centers of the tissues in the target images using
	the 'generate_centers.m' algorithm
2. Regions of interest (ROIs) are generated for the experimental image set.
3. Features measures are generated from the training set
4. Training set image ROIs are loaded
5. Imports the list of ROIS chosen in the training set for each cell category (a subset of the total ROIs)
6. 

Materials
---------
-LSM files for a given experimental set.  They should be taken from the same experimental group sharing a common factor with the training set such as developmental age and tissue type.  
-'main.m' and associated scripts in 

Procedure
---------

The main function calls all functions, and you need to run it.
All the paths which are used by other functions is in main function and you need to correct it accordingly. 

1) The first step is to run generate_trainingset.m.  This function reads images in the training folder, and generates features for the objects which are manually marked.  The results are saved as  .mat file  are later used for the classification.
For generate_trainingset you must be careful that parameters are exactly the same as the  parameters used before for manually detection. 
It then calculates features. For feature calculation we need to have center of image. When you run generate_trainingset an image is pop up and you have to click on center, press enter to open the next image.
It also does classification and the result is saved in the same folder that the training examples are.


2)  generate_centers.m, saves the centre of images in the data directory. Click on the center and then press enter to go to the next image.


3) segmenation.m : segment ROIS


4) Features4ROI.m: generates features for every cells

5) classification: use the training set generated in the first step to train the classifier and then classifies the cells.


The result of every step is saved as .mat file. You need to run all the blocks of the algorithm once.  For the second run if you for example want to change classification parameters and  want to only run this part,  you can go to the main_resume function and run the script up to classification part.
main_resume makes all variables from the previous steps available for the classification.  

 
