# Supplementary material for: Precision Automation of Cell Type Classification and Sub-Cellular Fluorescence Quantification from Laser Scanning Confocal Images
Source: Front Plant Sci. 2016 Feb 9;7:119. doi: 10.3389/fpls.2016.00119 (PMC4746258; doi:10.3389/fpls.2016.00119)
Supplement: Supplementary file 3 [file DataSheet1.ZIP › 20151214_MatlabFiles/UserDocs/Training_overview.txt]

Training set overview
=====================

Intro:
---------
The first step in this pipeline is to establish training sets (data matrices as .mat files) from representative training images (.LSM files) of sample sets of a common developmental stage.  The 'create_training-set.m' algorithm provides the user an interface to select cells that represent cell types that they wish to identify with the classification algorithm.  For each image, the user ideally chooses approximately 60 cells per cell type.  These selections are indicated in .TIF image, and also in a .MAT file that both match the original image in filename.  Measurement of these cells, and classification of the remaining cells in those images, is carried out in the next phase through execution of 'main.m'.

Approach
---------
The general procedure for running the training set algorithm can be found in 'Training_set_protocol.txt' within the 'User_documentation' folder of the latest version of the code package (ex. '20140929_Test(Mac)').  That protocol, however, does not cover strategies that are deemed specific to the experimental requirements.  The following issues go beyond the simple operation of the script and require 
	1. Image selection (Which images are suitable for training?)
		-How best can we characterize the morphology of a cell type such that it could be identified in
			in hundreds of other tissues that vary in nature and quality?
		-Would be get a better result if we included poor images in the training?
		-What are the important factors for training images in determining the success of the classification?
	2. Cell type designation 
		-How many cell types are most appropriate for the analysis?
		-What do we presume is the basis for separating these cells?
			The 'main.m' code provides the option to choose which factors are employed.  Through visualizing/overlaying
			these parameters on the tissue, the user can gain insight into the quantitative differences between
			cell types that form the basis of the classification. One can also see which factors contribute most to the 
			classification given a fixed set of parameters.
	3. Cell type selection
		Cell types often intergrade, and it may not be obvious to the biologist where such boundaries should be drawn.
		Two extreme approaches should be considered:
		1. User defines the boundaries by selecting cells in a tissue type that span the full range of possible
			 morphologies and positions
		2. User selects cells of each cell type that are the most distinct from other cell types, thereby 
			letting the classification algorithm establish the boundaries.
		One can observe the output of the classification on the test (and other) images to see if the boundaries
		themselves provide meaningful information. Filtering on the confidence of the  classifications could be used to
		compare which method is better at providing anatomically accurate classification, but the boundary still remains
		an artificial/arbitrary one if the biologist cannot rationalize the position of the boundary.
	
