# Supplementary material for: Precision Automation of Cell Type Classification and Sub-Cellular Fluorescence Quantification from Laser Scanning Confocal Images
Source: Front Plant Sci. 2016 Feb 9;7:119. doi: 10.3389/fpls.2016.00119 (PMC4746258; doi:10.3389/fpls.2016.00119)
Supplement: Supplementary file 3 [file DataSheet1.ZIP › 20151214_MatlabFiles/UserDocs/Training_set_protocol.txt]

Training set protocol
=====================

Into
----
This procedure covers the generation of training sets for classification from a set of reference images for a specific developmental stage and tissue type (stem, hypocotyl).  The procedure requires that LSM files that were created with two-channels; one for the counterstain channel upon which segmentation is done, and another channel of immuno data, although only the counterstain channel is relevant.  Essentially, they must be collected within the same experiment as the images that users will classify with the 'main.m' algorithm. Consult 'User-documentation/Training_overview.txt' for notes on general application, including some important considerations on how to select cell types.

Materials
---------
-LSM files (>4 recommended) that have approx. 60 cells for each cell type (for classification model robustness)
-Scripts: 'create_training_set.m' algorithm within the provided matlab package in '../scripts' folder.

Procedure
--------
1. Generate a folder with the name of the stage and tissue type for which we want to classify cells (ex. '20140929_training_set_21dag_Hyp').  Within it, make a folder called 'LSM_files_and_output'.

2. Populate the 'LSM_files_and_output' folder with files that capture the dynamic range of morphology (tissue arrangement, image quality). 	 
	(omit: "Place the latest script 'create_training_set.m' in that folder." It is now in main folder)

3. start matlab from the terminal in order to later access the DIP image libraries:
	(omit: "-use the command: source start_matlab")
	yourmachine:~ usr$ export DYLD_LIBRARY_PATH
	yourmachine:~ usr$ DYLD_LIBRARY_PATH=/.../dip/Darwin/lib (where ... is the path to the dip folder)
	yourmachine:~ usr$  /Applications/Data_Programming/Matlab_R2013b.app/bin/matlab
		 
4. Setup the working directory by navigating in the path window of Matlab to the folder where the script package resides.  
     
5. Run the 'create_training_set.m' script by executing the 'run' command from within the text editor, or right-clicking on the 'create_training_set.m' file in the current folder browser of Matlab.  Do drag the '.m' file into the command line of Matlab.  You may be prompted to 'add to path' or 'add folder' (either is ok).

6. Decide on the number of cells you'll try to identify; you must be able to find (or designate) an instance of each cell type in all images you select.  Choose 60 per set... look at the command line for a report of how many cells you've selected.  Try to be consistent across cell types and training set images.

7. Decide on the order in which the cell type will be identified in the series of images, and keep a record of this order, perhaps making notes of important qualities of these cells.
    -since the output is color-coded, be consistent in the order in which cell types are collected from one image to the next, and one timepoint/genotype to the next.  Currently, for 21dag hypocotyls:
        (1)Red=vessels
        (2)Green=parenchyma
        (3)Blue=vascular cambium
        (4)Yellow=phloem fibres
        (5)Cyan=phloem
        (6)Magenta=Cork
        Add additional cell types after this, regardless of their position.
        
8. Choose which image you will import when you are prompted to do so.  That image, along with the segmentation image (showing all cells as randomly coloured regions of interest) will load. The segmentation image is an aid to seeing which cells were correctly identified, and the image upon which your cell selections are indicated (by symbols unique to each cell class that you've designated.

9. Left click to make selections of cells for the first cell type; try to select about 20 cells of each category
    -Choose ROIs that seem to be good descriptors of those cell types, but incorporating the full range of shapes and
     positions associated with each cell type.  Avoid cases of obvious over- or under-segmentation results.  If you make 
     an error in selecting an ROI, you can left-click on it again to remove it from the list, even if it was not the 
     last one you selected.
    -Work with an appropriate level of zoom to make accurate selections.  Progress is slower, though, and it may be
    	faster and sufficient for selecting some cell types to work at a zoomed out scale.
     	-Zoom in ('i') and out ('o') by selecting the image panel (CFW counterstain) rather than the segmented image.
    
10. Move on to the next cell type by right-clicking once.  Confirm in the command line that 'click on object type [#]' appears and indicates the correct cell type number.  Repeat steps 9 and 10 until all cell types are finished.  The script will end and a file with the original filename.mat will be generated in the same directory as the source images.  This file will be utilized in the classification script to define the learning set for SVM (or other).
    All images should close, and two files should be generated:
        -.MAT file containing the classification info for the selected ROIs, appended by the original .LSM filename
        -.TIF file showing the original CFW channel overlaid with the cells shaded by category
        
    
