# Supplementary material for: Precision Automation of Cell Type Classification and Sub-Cellular Fluorescence Quantification from Laser Scanning Confocal Images
Source: Front Plant Sci. 2016 Feb 9;7:119. doi: 10.3389/fpls.2016.00119 (PMC4746258; doi:10.3389/fpls.2016.00119)
Supplement: Supplementary file 3 [file DataSheet1.ZIP › 20151214_MatlabFiles/VersionNotes/Version_history_README.txt]

-----------------------------------------------------
20141007_Test(Mac)  -SIGNIFICANT OVERHAUL!
------------------
Overview:  
	1) Training set feature selection and classification was previously grouped with processing the target images. This was confusing for users, and necessitated re-processing the training set images each time the user wanted to analyze a new batch of images. All calcs are now done on the training set prior to analyzing target images.
	2) There was no system in this pipeline to handle multiple batches of image quantifications such that multivariate stats could be conducted on the target data.  This pipeline presents the user with several prompts to describe the factors in the experiment based upon information contained in filenames.
New features:
-Rearranged scripts into sub-folders
-Introduced 'experiment_setup.m' as a database to establish information necessary to conduct experiment, and
	to pass on that data to other steps in the experiment.  
	Major features are;
	-Name of experiment
	-List of images to be used in experiment
	-auto-populated matrix of filename components seperated by underscores '_' that represent experimentally
		meaningful information.
	 -users are prompted to designate the ID of the auto-generated list of descriptors are 
	 	(factors, biol-reps, tech-reps, or other) thus defining the experiment important for statistical analysis.
-modified 'main_resume' to:
	-auto-generate a setID based upon the images selected in a common folder
	-Section '10' to append the ExperInfo file with the updated information on which images were analyzed, thus available for statistical analysis
-Created 'immuno_measure_gather.m' to gather images for quantitation based upon experimental factors the user wishes to include in the statistical analysis.
	-reads the ExperInfo mat file, then adds a field to that structure to include a list of which images are
		 to be included in the analysis based upon user selections
-Added segmentation, ROI measure and classification algorithms to 'create_training_set.m' and associated functions
	enable isolation of the training process from segmentation/classification in 'main_resume.m'
-Eliminated main.m as it was redundant with the main_resume.m since no training set processing is done at the time of processing the target images for the experiment.
		
-----------------------------------------------------
2011024_Test(Mac)
-----------------
New features:
-Added input dialogue (multi-select) for features to be used in the classification
-Added panel of feature-display images that displays concurrently with the feature-selection input dialogue.  This
	allows informed feature selection
-Added 'Initiate.m' to guide the user through the pipeline. Window closes after the selection is made, and then is called to open upon completion of the chosen function.  
	
-----------------------------------------------------
20141025_Test(Mac)
------------------
New features:
-Added confidence measurement to create_training_set.m
-Added input dialogues for parameters of:
	-Gaussian Filter (method and sigma)
	-Watershedding (connectivity, thresholding, max size, max depth)
	-Segmentation (connectivity, min and max size)
	-confidence threshold
-Added the field ExperInfo.Params with cells for each of those parameters
-Added automatic setting of all params from ExperInfo.Params in main_resume
-Modified all related functions to pass variables to and from those functions so as to	
	make all variables available to those functions (not using assigin or global)

-----------------------------------------------------	
20141028_Test(Mac)
-----------------
-Implemented new codes for speed from files stored in '2Integrate' from Cris and Azadeh including
	-celldivision.m
	-Features4Training.m
	-immun_measurements.m
	-otsuthreshold.m
	-segment_ROIotsu.m
-
	
	
TO DO LIST  2014-10-27 
----------------------
1. implement faster scripts from Azadeh:   **DONE**
1. Add Quality assurance flagging to pipeline, updating existing QA_filtering.m code and adding a button to the 'initiate.fig' gui.  Also, need to create the ExperInfo.QualAssur field with NULL-filled cells in 'create_training_set.m' in order to have this feature as optional in the pipeline  (all images pass the QA by default until the user initiates the QA flagging procedure, then all except those QA-tagged are rejected from the choice of images being imported into 'main_resume.m'
2. Make the codes more efficient! **DONE**
3. Finish script to import data via 'immuno_measure_gather.m' for stats, including outputting of a simplified matrix/structure for SIMCA etc. can be a complex structure in .mat form, I think... talk to Hans about this. **In progress**
4. Build a code to do the stats in Matlab 
5. Overlay the summary  ? if referring to plotting immuno measures on original tissue; **DONE**

-----------------------------------------------------
20141104_Test(Mac) - Major revision!
-------------------
Overview: 
Cris and Azadeh re-wrote several scripts to optimize for speed, now offering radically accelerated processing.  However, Azadeh again working from her old architecture, and implementing some pipeline modifications that are partially redundant and/or incompatible with the 20151028_Test(Mac) build.  This version is an attempt to integrate the performance enhancements and as many of the other data flow modifications that Azadeh introduced as possible.
Summary of their revisions:
-otsuthreshold2d.m  applies the slower, better method of segmenting ROI2 and ROI3 but with optimized script.
-features4training.m  only measures features for the manually select4ed objects, not all. This is useful in exhaustive parameter optimization. And, as Azadeh points out, part of her strategy to simplify the training set development by excluding full-image segmnentation and classification. However, my strategy in the current 201401025 has been to include the entire process in its full extent for the training set in order to also set all parameters for the experiment. This way, the "training" is extended to include parameter optimization thereby simplifying the process of experimental image processing.  So, I think I won't adopt this strategy.
-immun_measurements.m   is a major rethink from Cris. In the previous version, the quantification was done for each ROI in a loop through all ROIs. Now, the quantification is done on the image to produce a pixel-wise data structure.  The pixels are then mapped to the respective ROIs afterwards, thereby greatly decreasing the number of iterations.  Apparently the script runs in 1.5 minutes compared to previously 45 minutes.  I'll first start by implementing this, then consider implementing other changes.
-main.m A cropping strategy was introduced, but somewhat redundant with what I already produeced Oct 30th to the pipeline.  Again, let's see how the pipeline runs with the immun_measurements.m modifications before implementing this particular cropping strategy.
-Fullfile needs to be introduced to all filepath definitions in order to eliminate compatibility issues arising from forward and back-slash issues among mac and pc.

-----------------------------------------------------
20141112_Test(Mac)
-----------------
New features:
-Training 'create_training.m' now provides 
	-user ability to select the number of cell types, enter the cell types.   This data info is displayed over the counterstain channel image
	-prompt to user to confirm moving to next cell type, image, or end (if last image) to avoid accidental right-click advances. If right click enter, then break, otherwise, a dummy pixel value is enter of 1 1. This data point should be removed unless it has absolutly no effect on classification. Initial classification shows no effect.
	-generate_centers.m: Added undo button for center selection confirmation
	-experiment_setup.m: added 'ExperInfo.fullpaths' for LSM files for matching in quantification step when confirmation of analysis is established in ExperInfo.AnalysisInclude.  thought i'd had this bug-free, but 
	-Experiment_setup.m ; move all factors to the 'ExperInfo.factors' field for better indexing... affects the following:
	-Experiment_setup.m; added contingency where experID and factornames start with numbers, padding first character with 'id' so as to produce acceptable fieldnames.
	-immun_measurements.m : added 'ImmuneMeasure(:,14)=predict_Idperimag(image_idx).scores' to each of the 'cell', 'wall', and lumen' measures so that we now retain the confidence values of the segmentation for post-quantification filtering. 
	
Bugs;******************
Exper initiation
-Can't auto-detect if the DIP library has been loaded or not in order to avoid the reoccuring prompt for the diplibrary from the 'Initiate.m' GUI. hmmm maybe it's a handle thing. (object can't be detected within gui).-Can't force universal font size changes on inputdlg (only works for listdlg commands (?wtf?) 
Training;
-text disappears when image is zoomed because the text is set at fixed dimensions to full image (how to auto-adjust??).  Problematic when close to finished (or finished) with a set selection; one must zoom out to get report
-cell selection: light colors should be removed from random color assignment because white font is hard to see
-classification: what is the color order?????  We need a legend!!!  DETERMINED by CL correspondence.
-Quantify: window prompt for training set too small.


Features to add:
-training: allow user to choose whether or not to repeat the segmentation based upon the chosen parameters. Then finalize the selection and proceed to cell type designation and selection.
-need a progress bar while next image set loads during cell selection
-training: during cell selection; the second image is difficult to track and assimilate. a transparency overlay would be more effective
-training: during cell selection; need finer control of panning
-Export values associated with feature weight in random forest model to image overlay (as in ppt presentation
-Append the trainingset shortnames with a date/time
-Add contingency in experimental setup to import existing training sets, otherwise make new ones
	(currently, you can't quantify images in an experiment when you haven't generated training sets within that experiment.=
	
-Create_trainingset.m Need to add the number of cell types to the trainingsetID, and later restrict users to using .mat sets that use a fixed number of cell types??  OR... user will be restricted during statistical analysis to contrasting only common cell types. Actually, the number of cell types doesn't need to match in the stats output, but 
However, training process should force users to adopt identical naming of effectively similar cell types by saving this information to ExperInfo, then asking the user to declare if the current training set belongs in a set with others. if so, the user can choose an existing cell type, or enter a new one where sufficient need is warranted.  It is therefore crucial to outline in the methods that a strategy of cell type determination should be employed PRIOR to any attempt to quantify with this pipeline.  However, the data may reveal that equivalence do exist where previously thought to be disparate cell types, so there should be the possibility to merge cell types for stats analysis.
-Confidence filtering during create_training.m; call for input when producing the CI plots if possible, then show result and ask for confirmation. CI values are being exported to the final DataRawCompile matrix in immuno_measure_gather.m,. This would provide a way to filter all output at once on the basis of CI, not on an individual image basis.  I am thinking of exporting the means of those CIs in Data4Stats for each cell classification, but  I'm not sure how useful.  Maybe Stdev would of those vals would be more telling of the tightness of the classification, thus the degree of certainty one could have in the classification.
-Show  ImmuneMeasure(:,14)=predict_Idperimag(image_idx).scores prior to data export, overlaid on the original image, thus allowing use the means to decide on a confidence filtering for the whole experiment. Similar to showing immuno measures.
-----------------------------------------------------
20150104_TestMac  
-----------------
-Project stalled after otsuthreshold2 bug: CL wrote "Azadeh and I looked at this issue, it seems that it happens for very small cells where the  statistics used by the Otsu method are not strong enough (i.e. not enough pixels to do statistics on). Instead of one maximum, you get a very broad maximum with a teeny-tiny dip in the middle."
	- implemented the new version and it seems robust for 8 images tested (4 training + 4 testing images). 

New features:
-Added tracking of cell type names from training sets through to output data (before we just had the classification number, and the user had to manually keep track of the associations to cell types they selected during the training. Since I had previously incorporated prompts to get short names of the cell types, these are now carried through to the 'immuno_measure_gather.m' for data gathering and output for stats
-'immuno_measure_gather' now has completed both raw data and summary stats in separate matrices to folder '/02_Processed_Data_matlabfiles/'
	-Raw data file is a .mat file of structure with levels for each included image
		-name of image
		-measures (all selected immuno measures, included those derived from raw measures (such as sum intensities of all quadrants)
			-the last column is the classification numbers
		-ClassNames; is original short names of the cell types (null where ROI was excluded by cropping)
		-sampleInfo: is the splitnames of the original filenames (thus the factor breakdown by column for each image
		-MeasureIDs: is the name of the measurement parameters for data in .measures since Matlab doesn't like column headers
		-factortype: is the type of variable for those list in '.sampleInfo'
	-Data4Stats: is the summary stats for each image on a cell class-by-class basis.  
	  data levels match those of raw (one per image selected for analysis). **This is the intended input for MVA**
		-name: as above
		-measures: means and stdev for each of the chosen measures; one row for each cell class,
		-ClassNames: as above, the short names of the chosen cell classes
		-ROInums: the number of ROIs used to calculate the summary stats; only varies between images, not within
		-sampleInfo: as above
		-MeasureIDs; as above
		-factortype: as above
		
Features to add: 
-training: allow user to choose whether or not to repeat the segmentation based upon the chosen parameters. Then finalize the selection and proceed to cell type designation and selection.
-immuno_measure_gather.m: Add classification scores to DataRawCompile , the prompt user to choose the filtering cut-off, invoke plotting to show result
-Immun-measure_gather.m: output the images that are produced for the immuno measure selection
-need a progress bar while next image set loads during cell selection
-training: during cell selection; the second image is difficult to track and assimilate. a transparency overlay would be more effective
-training: during cell selection; need finer control of panning
-Export values associated with feature weight in random forest model to image overlay (as in ppt presentation
-Append the trainingset shortnames with a time  (date now included... probably enough)
-Add contingency in experimental setup to import existing training sets, otherwise make new ones
	(currently, you can't quantify images in an experiment when you haven't generated training sets within that experiment.)
-Create_train  ingset.m restrictions to consider whole-experiment issues of comparing quantifications from different training sets (see discussion below ∆).  That is, ensure that the training sets are compatible, or introduce the means to make them compatible.
	Possible solutions are:
		-Tell users to always choose the same  order of cell type selection in training, and always include the same number of cell types.
			(forces users to develop training sets that match across tissue types for the purpose of statistical comparison)
		-Allow users to select which cell types are to be allowed into the statistical analysis
			-naming may vary between training sets (since they are manual entries during training), so some way of find equivalences
				should be incorporated (or a way to modify those names to fix mistakes, or to merge groups of cell types)
-Confidence filtering during create_training.m; call for input when producing the CI plots if possible, then show result and ask for confirmation. CI values are being exported to the final DataRawCompile matrix in immuno_measure_gather.m,. This would provide a way to filter all output at once on the basis of CI, not on an individual image basis.  I am thinking of exporting the means of those CIs in Data4Stats for each cell classification, but  I'm not sure how useful.  Maybe Stdev would of those vals would be more telling of the tightness of the classification, thus the degree of certainty one could have in the classification.
	-Show  ImmuneMeasure(:,14)=predict_Idperimag(image_idx).scores prior to data export, overlaid on the original image, thus allowing use the means to decide on a confidence filtering for the whole experiment. Similar to showing immuno measures.
		
Bugs;******************
Exper initiation
-Can't auto-detect if the DIP library has been loaded or not in order to avoid the reoccuring prompt for the diplibrary from the 'Initiate.m' GUI. hmmm maybe it's a handle thing. (object can't be detected within gui).-Can't force universal font size changes on inputdlg (only works for listdlg commands (?wtf?) 
Training;
-text disappears when image is zoomed because the text is set at fixed dimensions to full image (how to auto-adjust??).  Problematic when close to finished (or finished) with a set selection; one must zoom out to get report
-cell selection: light colors should be removed from random color assignment because white font is hard to see
-classification: what is the color order?????  We need a legend!!!  DETERMINED by CL correspondence.
-Quantify: window prompt for training set too small.


-----------------------------------------------------
20150108_TestMac 
-----------------
New Features:
-Training:  Splitting the 'create_training_set.m' into two parts; the first does just the cell selections for a maximum number of cell types available for further analysis ('create_training_set.m'),  while the second half carries out the selection of the available training sets (i.e. just cell selections) that are to be tested in the validation process ('create_training_FeatureSelection'). 	  This allows the user to carry out multiple iterations of feature and cell selections from the same training cell selection set.  It was previously very time-consuming to produce a training set for each iteration, where significant feature exploration was required. Also, it was not possible to exclusively see the effect of changing feature selection on the same training set.  This new feature is working well as intended, but required some downstream modifications as explained below.
	-append the ExperInfo file to have this update info as well as two important restrictions, which cell types are admitted into the analysis, and how many features can be selected during the feature selection for classification. 
	-eliminated option to enter a training set name; this is now fully automated to include common factors in name, plus a date:time with folder of the same name generated.
	-Classification scripts now are restricted in the number of features that one may select,
	-Classification scripts now restrict the number of cell types admitted into the model
	-Classification scripts now display features selected with scores, Confthreshold, and a legend for color assignments of filtered cell types.
	-main_resume. user is now prompted to load a training set, then choose one of the iterations made for that training set. 
	-main_resume, ExperInfo now stores both the training set and iteration that was applied to the image.
	-main_resume and create_training_FeatureSelection now put all classification and confid.interval images in the same output folder for more convenient assessment. As before, the folder is named according to the features used in the analysis (numbers but not feauture names).
	
		
Bugs:
Overlay cell selections on the classification
	-  This is not working since the classifications are on a cropped region  and the selections are broader than that.  the pipeline should move cropping and center selection to occur before cell selection?  Did this,  now just need to implement a few changes in the code
	
Features to Add:
*****-Make BR means output, across any available BR for a common set (not likely incorporated into the pipeline for the methods manuscript.  At least, the data should be available as a tab-delimited text file (or excel file). 
	-Allow exclusion of selected cell types for segmentation.  the cell type assigments must be done after this step otherwise confusion will arise as to the numbering of cell types by the RF model.
	-training: choice to make cell selections or load pre-existing cell  selections,so feature selection can be examined on a common set of cell selections.  I.e. make cell selection separate process in main gui than feature classification in preparing training sets for users!
	-Classification: add the parameters and features used  directly to the images.
	-Figure legends for training images showing # of cells and color-coded list of cell types.  Currently, i have only a table that CL sent me that shows colors for first 16 (dipimage_label_colors.png)

-----------------------------------------------------
20150125_TestMac
-----------------
New Features:
-fixed 'generate_centers.m' so that user has the oppoturnity to redo the center selection; this was previously not implemented properly such that program would crash if center was rejected.  using 'while' statement replacing the 'questiondlg'
-Added figure legends for cell selections to all classification images
-'main_resume.m', 'create_training_set.m' , Added training set and training set iteration (features selection choices) info to each plot that is affected by such selections
-Added plot display of selected fluorescence measures to the 

Bugs:
-main_resume .m line 285... horzcat error in making an index. likely caused by duplicate file in experiment master list.  should only take the first instance.

Features to Add:

-Add PCA plots for output data for:
	1. the features used to classify, using the classes as groups (for training and all target images (done in cell_classification.m)
	2. the selected immuno measures.(done in immuno_measure_gather.m)
	
-'create_training_set.m': Add an option to undo the currrent set of selections for a cell type if one (easily) makes the mistake of choosing cells for the wrong cell type 

-overlay segmenation on CFW channel for selections instead of two separate images which are hard to manage.
-'create_experiment.m' add list of levels for factors to window prompt, currently just displayed in the command line while the prompt doesn't say where the levels are displayed.
-'create_training_set.m' add cell number to selection legends (cell type, color, #selected)
-Allow user to specify which channels are for segmentation and quantification
-Save a montage version of the input LSM files used in the examination of immuno features in order to help user assess which measures capture the quantification
-Subtract the background signal from the original signal
	
	-Plotting for Data4Stats measures *****
Footnotes:
 ∆Experiment can potentially perform MVA on tissues that do not match in form. That is, some tissues may lack certain cell types but share sufficient cell types with other tissue types for comparisons of relative signal between those cell types.  It may not be practical to develop training sets specific to this task  Cell classification values are integers that reflect the order of the cell types used in training, not the actual cell type IDs, so matching common cell types can be problematic at a later stage if users wish to do stats on image quantifications that were derived from different training sets(). A certain cell type may not exist in one tissue  Need to add the number of cell types to the trainingsetID, and later restrict users to using .mat sets that use a fixed number 
of cell types??  OR... user will be restricted during statistical analysis to contrasting only common cell types. Actually, the number of cell types doesn't need to match in the stats output, but the However, training process should force users to adopt identical naming of effectively similar cell types by saving this information to ExperInfo, then asking the user to declare if the current training set belongs in a set with others. if so, the user can choose an existing cell type, or enter a new one where sufficient need is warranted.  It is therefore crucial to outline in the methods that a strategy of cell type determination should be employed PRIOR to any attempt to quantify with this pipeline.  However, the data may reveal that equivalence do exist where previously thought to be disparate cell types, so there should be the possibility to merge cell types for stats analysis.


20150404_TestMac: 
-New Features: 
-scaling of images done on a per-image basis;
-add gui to designate which channels are counterstain and fluorescence target image.  assignments stored in ExperInfo.
