# Supplementary material for: Precision Automation of Cell Type Classification and Sub-Cellular Fluorescence Quantification from Laser Scanning Confocal Images
Source: Front Plant Sci. 2016 Feb 9;7:119. doi: 10.3389/fpls.2016.00119 (PMC4746258; doi:10.3389/fpls.2016.00119)
Supplement: Supplementary file 4 [file DataSheet2.ZIP]

Archive with 12 entries (9 files):
- LSM_files_Training/
- LSM_files_Training/.DS_Store
- __MACOSX/
- __MACOSX/LSM_files_Training/
- __MACOSX/LSM_files_Training/._.DS_Store
- LSM_files_Training/C02R4_JM07_Col_21dag_hyp_BR5.lsm
- __MACOSX/LSM_files_Training/._C02R4_JM07_Col_21dag_hyp_BR5.lsm
- LSM_files_Training/C03R3_LM05_Col_21dag_hyp_BR5.lsm
- __MACOSX/LSM_files_Training/._C03R3_LM05_Col_21dag_hyp_BR5.lsm
- LSM_files_Training/C09R6_CM36_Col_21dag_hyp_BR3.lsm
- __MACOSX/LSM_files_Training/._C09R6_CM36_Col_21dag_hyp_BR3.lsm
- __MACOSX/._LSM_files_Training
