# Supplementary material for: Precision Automation of Cell Type Classification and Sub-Cellular Fluorescence Quantification from Laser Scanning Confocal Images
Source: Front Plant Sci. 2016 Feb 9;7:119. doi: 10.3389/fpls.2016.00119 (PMC4746258; doi:10.3389/fpls.2016.00119)
Supplement: Supplementary file 5 [file DataSheet3.ZIP]

Archive with 10 entries (7 files):
- LSM_files_Target/
- LSM_files_Target/.DS_Store
- __MACOSX/
- __MACOSX/LSM_files_Target/
- __MACOSX/LSM_files_Target/._.DS_Store
- LSM_files_Target/C10R5_JM11_Col_21dag_hyp_BR3.lsm
- __MACOSX/LSM_files_Target/._C10R5_JM11_Col_21dag_hyp_BR3.lsm
- LSM_files_Target/C12R3_LM20_Col_21dag_hyp_BR3.lsm
- __MACOSX/LSM_files_Target/._C12R3_LM20_Col_21dag_hyp_BR3.lsm
- __MACOSX/._LSM_files_Target
